# Supplementary material for: Differentiation of the Endometrial Macrophage during Pregnancy in the Cow
Source: PLoS One. 2010 Oct 7;5(10):e13213. doi: 10.1371/journal.pone.0013213 (PMC2951363; doi:10.1371/journal.pone.0013213)
Supplement: File S1 — List of differentially expressed genes. (0.16 MB XLSX) [file pone.0013213.s004.xlsx]

## Sheet: Endometrium
Accession Number	Gene Official Symbol	Description	Lsmean Endometrium	Lsmean Blood	Fold Change	P-value
NM_001001142	gzmA	Bos taurus granzyme A (gzmA)	33196.4	276.162	120.206	0.000447302
NM_176669	STC1	Bos taurus stanniocalcin 1 (STC1)	1794.57	16.2566	110.39	0.00570426
XM_864903	LOC613791	PREDICTED: Bos taurus similar to prochymosin (LOC613791)	3579.99	36.2967	98.6311	9.26094e-05
.	.	Unknown	6232.65	63.5836	98.0232	0.000228949
NM_001081580	PAGE4	PREDICTED: Bos taurus similar to G antigen family C 1 protein (Prostate-associated gene protein 4) (PAGE-4) (PAGE-1) (JM27) (GAGE-9),	7229.5	74.5086	97.0289	0.000170701
NM_174797	LOC286871	uterine milk protein	70190.1	758.948	92.4832	0.00143631
XM_596512	DCDC2	Bos taurus similar to Homo sapiens doublecortin domain containing 2 (DCDC2)	3313.78	40.1253	82.5859	0.00136863
NM_001144098	MEP1B	Bos taurus similar to Homo sapiens meprin A, beta (MEP1B)	4270.77	52.2896	81.6753	0.00324139
XM_615231	PAG3	PREDICTED: Bos taurus pregnancy-associated glycoprotein 3 (PAG3)	460.772	6.38625	72.1506	0.000808833
NM_176617	PAG6	Bos taurus pregnancy-associated glycoprotein 6 (PAG6)	443.777	6.18962	71.6969	0.00190689
XM_001788482	MEGF10	Bos taurus similar to Homo sapiens multiple EGF-like-domains 10 (MEGF10)	3282.43	46.5953	70.4455	0.000569103
NM_001046411	KRT7	Bos taurus similar to Homo sapiens keratin 7 (KRT7)	838.978	14.2872	58.7225	0.00120718
NM_001076350	LOC614841	Bos taurus similar to Homo sapiens hypothetical gene supported by AK075564; BC060873 (LOC400451)	55301.5	954.566	57.9337	0.0039862
XM_589747	HSPA6	Bos taurus similar to Homo sapiens heat shock 70kDa protein 6 (HSP70B') (HSPA6)	4634.35	83.3182	55.6223	0.0046318
NM_174160	PRP3	Bos taurus prolactin-related protein 3 (PRP3)	503.819	9.2796	54.2933	0.00200551
NM_205778	PRP6	Bos taurus prolactin-related protein VI (PRP6)	7526.95	141.266	53.282	3.63645e-05
NM_001046033	ASPA	Bos taurus similar to Homo sapiens aspartoacylase (Canavan disease) (ASPA)	938.727	18.129	51.7803	0.00141191
NM_176624	PAG15	Bos taurus pregnancy-associated glycoprotein 15 (PAG15)	490.296	9.55565	51.3095	0.000648391
NM_001075430	RARRES1	PREDICTED: Bos taurus similar to retinoic acid receptor responder (tazarotene induced) 1 isoform 1, transcript variant 3 (LOC510102)	15631.2	305.358	51.1899	0.0012724
NM_174843	SLCO2B1	Bos taurus organic anion transporting polypeptide 2b1 (SLCO2B1)	8666.78	173.491	49.9553	0.000678944
NM_174032	CTSL	Bos taurus cathepsin L (CTSL)	25930.8	525.664	49.3296	0.00169564
NM_174605	SLC4A4	Bos taurus similar to Homo sapiens solute carrier family 4, sodium bicarbonate cotransporter, member 4 (SLC4A5	1273.36	26.7388	47.6218	0.0071158
NM_176630	PAG21	Bos taurus pregnancy-associated glycoprotein 21 (PAG21)	379.655	8.07276	47.0292	0.00062227
XM_869676	YAP1	Bos taurus similar to Homo sapiens Yes-associated protein 1, 65kDa (YAP1)	523.639	11.1626	46.91	0.0130895
NM_001098101	ESM1	Bos taurus similar to Homo sapiens endothelial cell-specific molecule 1 (ESM1)	2174.02	46.349	46.9053	0.000806676
NM_212448	PRP5	Bos taurus prolactin-related protein 13 (PRP5)	723.418	15.6467	46.2344	0.00061089
NM_001014386	RNASE1	Bos taurus ribonuclease (RNASE1)	5671.05	123.601	45.8818	0.005683
XM_616885	MME	Bos taurus similar to Homo sapiens membrane metallo-endopeptidase (neutral endopeptidase, enkephalinase, CALLA, CD10) (MME), transcrip	12095.4	269.352	44.9057	0.000583266
NM_001098096	CLDN8	Bos taurus similar to Homo sapiens claudin 8 (CLDN8)	961.884	21.5585	44.6173	0.0045929
NM_181007	CSH1	Bos taurus placental lactogen (CSH1)	5864.82	133.8	43.8327	0.000347259
XM_878779	LOC614951	PREDICTED: Bos taurus hypothetical protein LOC614951 (LOC614951), partial mRNA.	1575.24	36.2871	43.4105	0.00143146
NM_001081517	C3H1ORF210	Bos taurus similar to Homo sapiens chromosome 1 open reading frame 210 (C1orf210)	1814.86	42.6209	42.5814	0.00207147
NM_176669	STC1	Bos taurus similar to Homo sapiens stanniocalcin 1 (STC1)	15008	362.889	41.357	0.00163207
XM_878379	FOLR1	Bos taurus similar to Homo sapiens folate receptor 1 (adult) (FOLR1), transcript variant 8	3733.05	90.2758	41.3517	0.00561458
NM_174605	SLC4A4	Bos taurus solute carrier family 4, sodium bicarbonate cotransporter, member 4 (SLC4A4)	2263.63	55.6559	40.6717	0.0101945
NM_174030	CTGF	Bos taurus connective tissue growth factor (CTGF)	13225.1	336.566	39.2942	0.0380845
NM_176616	PAG5	Bos taurus pregnancy-associated glycoprotein 5 (PAG5)	590.367	15.2568	38.6954	0.000301444
NM_173906	DCN	Bos taurus DCN protein (DCN)	1607.85	41.8549	38.4149	0.0180629
.	.	Unknown	509.308	13.293	38.314	0.00382631
XM_874893	WSCD2	Bos taurus similar to Homo sapiens SMAD, mothers against DPP homolog 1 (Drosophila) (SMAD1), transcript variant 1	651.621	17.0767	38.1586	0.00198775
NM_174159	PRP1	Bos taurus prolactin-related protein 1 (PRP1)	8461.81	221.981	38.1193	6.95256e-05
NM_173891	ANG	Bos taurus angiogenin (ANG)	18115.2	475.715	38.0797	0.0217961
NM_001034260	CES2	Bos taurus similar to Homo sapiens carboxylesterase 2 (intestine, liver) (CES2), transcript variant 1	2087.77	55.1416	37.8621	0.00775752
NM_174411	PAG1B	Bos taurus pregnancy-associated glycoprotein 1 (PAG1B)	1108.52	29.2837	37.8546	0.00202846
NM_001075845	EMX2	Bos taurus similar to Homo sapiens empty spiracles homolog 2 (Drosophila) (EMX2)	236.947	6.33017	37.4313	0.0248996
NM_001034410	CXCL14	Bos taurus similar to Homo sapiens chemokine (C-X-C motif) ligand 14 (CXCL14)	3373.59	91.9539	36.6879	0.000581531
NM_176615	PAG4	Bos taurus pregnancy-associated glycoprotein 4 (PAG4)	2662.05	73.0933	36.4198	0.000251687
XM_001254457	TRPM8	Bos taurus similar to Homo sapiens transient receptor potential cation channel, subfamily M, member 8 (TRPM8)	371.859	10.4392	35.6213	0.00310736
XM_611927	OVOL2	Bos taurus similar to Homo sapiens ovo-like 2 (Drosophila) (OVOL2)	825.26	23.2521	35.4918	0.00542118
NM_001002763	CDH1	Bos taurus cadherin 1, type 1, E-cadherin (epithelial) (CDH1)	3184.3	92.4423	34.4464	0.000154135
NM_001034331	AZGP1	Bos taurus similar to Homo sapiens alpha-2-glycoprotein 1, zinc (AZGP1)	982.323	28.5596	34.3956	0.0015426
NM_001024540	RAB13	Bos taurus RAB13, member RAS oncogene family (RAB13)	33727.8	990.746	34.0429	0.00705636
XM_590437	.	Bos taurus similar to Homo sapiens Rho guanine nucleotide exchange factor (GEF) 5 (ARHGEF5)	7469.73	223.929	33.3576	0.00042001
NM_001035369	MGC128034	Bos taurus similar to Homo sapiens angiotensinogen (serpin peptidase inhibitor, clade A, member 8) (AGT)	710.444	21.4313	33.1498	0.00947622
XM_870147	LOC617822	Bos taurus similar to Homo sapiens family with sequence similarity 55, member A (FAM55A)	459.085	14.0996	32.5602	0.00179712
NM_001015618	GABRP	Bos taurus gamma-aminobutyric acid (GABA) A receptor, pi (GABRP)	2656.3	81.9251	32.4234	0.000131719
NM_174125	NPPC	Bos taurus natriuretic peptide precursor C (NPPC)	556.074	17.2894	32.1626	0.000371948
NM_174187	SPP1	Bos taurus secreted phosphoprotein 1 (SPP1)	4938.92	154.44	31.9796	0.00377115
NM_174129	NT5E	Bos taurus 5' nucleotidase, ecto (NT5E)	5145.34	165.338	31.1202	0.00205823
NM_174134	OXTR	Bos taurus oxytocin receptor (OXTR)	4206.89	135.825	30.9729	0.00032198
XM_612728	GATM	Bos taurus similar to Homo sapiens glycine amidinotransferase (L-arginine:glycine amidinotransferase) (GATM)	7386.93	239.723	30.8144	0.000411038
NM_174257	CALB3	Bos taurus calbindin 3, (vitamin D-dependent calcium binding protein) (CALB3)	17680.1	575.454	30.7238	0.000373214
NM_001079787	SORBS2	Bos taurus similar to Homo sapiens sorbin and SH3 domain containing 2 (SORBS2), transcript variant 1	555.274	18.0836	30.7059	0.00604565
NM_001038200	PRP8	Bos taurus prolactin-related protein VIII (PRP8)	1778.86	58.0266	30.656	0.000630419
NM_174386	MAGP2	Bos taurus microfibril-associated glycoprotein-2 (MAGP2)	2364.5	77.8449	30.3745	0.0016765
NM_001075320	TIMD4	Bos taurus similar to Homo sapiens T-cell immunoglobulin and mucin domain containing 4 (TIMD4)	3946.26	130.015	30.3523	0.00164511
NM_001040475	RBP4	Bos taurus retinol binding protein 4, plasma (RBP4)	5918.19	195.539	30.2661	0.000325499
NM_001079788	SORBS2	Bos taurus similar to Homo sapiens sorbin and SH3 domain containing 2 (SORBS2), transcript variant 3	988.14	32.7797	30.1449	0.002494
XM_584890	DSG2	Bos taurus similar to Homo sapiens desmoglein 2 (DSG2)	201.159	6.71778	29.9443	0.0498933
NM_176621	PAG10	Bos taurus pregnancy-associated glycoprotein 10 (PAG10)	33870.2	1148.38	29.494	0.00265133
NM_001099162	CCL22	Bos taurus similar to Homo sapiens chemokine (C-C motif) ligand 22 (CCL22)	896.762	30.8968	29.0244	0.00118398
NM_001076831	COL3A1	Bos taurus similar to Homo sapiens collagen, type III, alpha 1 (Ehlers-Danlos syndrome type IV, autosomal dominant) (COL3A1)	430.116	14.8587	28.947	0.0167251
NM_001001854	CLDN1	Bos taurus claudin 1 (CLDN1)	5621.78	199.808	28.1358	0.00138753
XM_616267	CTTNBP2	Bos taurus similar to Homo sapiens cortactin binding protein 2 (CTTNBP2)	1466.95	52.3446	28.0248	0.0194792
XM_615503	RNF217	Bos taurus similar to Homo sapiens IBR domain containing 1 (IBRDC1)	2545.35	91.8098	27.7241	0.0442599
CB224956	.	Unknown	13098.6	479.014	27.3448	0.00088556
NM_174155	PRLR	Bos taurus prolactin receptor (PRLR), transcript variant 1	4211.04	154.031	27.3389	0.0286929
XM_585982	TBC1D12	Bos taurus similar to PREDICTED: Homo sapiens TBC1 domain family, member 12 (TBC1D12)	822.357	30.1188	27.3038	0.043191
NM_173902	CLU	Bos taurus clusterin (CLU)	18183	671.684	27.0707	0.0206135
NM_174337	FGF-BP	Bos taurus fibroblast growth factor-binding protein (FGF-BP) (LOC281812)	5671.87	209.987	27.0105	0.000749867
XM_616694	TEAD1	Bos taurus similar to Homo sapiens TEA domain family member 1 (SV40 transcriptional enhancer factor) (TEAD1)	158.11	5.85528	27.003	0.00699378
.	.	Unknown	305.636	11.3341	26.966	0.0118892
XM_615837	SLC27A2	Bos taurus similar to Homo sapiens solute carrier family 27 (fatty acid transporter), member 2 (SLC27A2)	772.915	28.8013	26.8361	0.00791097
NM_001034270	TSPAN1	Bos taurus similar to Homo sapiens tetraspanin 1 (TSPAN1)	314.628	11.7936	26.6778	0.00824013
NM_001101266	BARX2	Bos taurus similar to Homo sapiens BarH-like homeobox 2 (BARX2)	2220.82	84.591	26.2536	0.000528937
.	.	Unknown	1382.81	52.7046	26.237	0.020482
XM_001251496	SAMD12	Bos taurus similar to Homo sapiens sterile alpha motif domain containing 12 (SAMD12)	214.085	8.24382	25.9692	0.00802356
.	.	Unknown	722.404	27.8439	25.9448	0.00501877
XR_042564	FLRT2	Bos taurus similar to Homo sapiens fibronectin leucine rich transmembrane protein 2 (FLRT2)	317.122	12.2244	25.9417	0.0349585
NM_001081719	MAL2	Bos taurus similar to Homo sapiens mal, T-cell differentiation protein 2 (MAL2)	2141.13	83.5868	25.6157	0.000659892
NM_001034440	PEBP4	Bos taurus similar to Homo sapiens phosphatidylethanolamine-binding protein 4 (PEBP4)	1599.95	62.6346	25.5442	0.00845016
.	.	Unknown	3904.09	154.147	25.327	0.000346584
NM_001034419	PGDH	Bos taurus similar to Homo sapiens hydroxyprostaglandin dehydrogenase 15-(NAD) (HPGD)	1733.45	68.64	25.2542	0.00191594
NM_001079584	PID1	Bos taurus similar to Homo sapiens hypothetical protein FLJ20701 (FLJ20701)	21218	852.791	24.8806	0.00767172
NM_176618	PAG7	Bos taurus pregnancy-associated glycoprotein 7 (PAG7)	8995.14	362.118	24.8404	2.32559e-05
CB457576	.	Bos taurus similar to Homo sapiens inhibitor of DNA binding 4, dominant negative helix-loop-helix protein (ID4	539.933	21.8015	24.7658	0.0359933
NM_001034765	THY1	Bos taurus similar to Homo sapiens Thy-1 cell surface antigen (THY1)	417.474	17.1284	24.3732	0.0242918
NW_001493118	MRC1	Bos taurus similar to Homo sapiens mannose receptor, C type 1 (MRC1)	2246.29	93.355	24.0619	0.00363788
AW487106	.	Unknown	368.898	15.4092	23.94	0.0128879
NM_001075325	FOLR2	PREDICTED: Bos taurus similar to Folate receptor beta precursor (FR-beta) (Folate receptor 2) (Folate receptor, fetal/placental) (Plac	1485.74	63.0194	23.5759	0.00156376
NM_001076910	PPIC	Bos taurus similar to Homo sapiens peptidylprolyl isomerase C (cyclophilin C) (PPIC)	1164.83	49.6577	23.4571	0.0103387
NM_001076113	RIMKLB	Bos taurus similar to Homo sapiens family with sequence similarity 80, member B (FAM80B)	1078.24	46.0263	23.4265	0.0073492
NM_001008670	CRABP2	Bos taurus cellular retinoic acid binding protein 2 (CRABP2)	183.572	7.8693	23.3276	0.00243158
NM_001102014	RHBDL2	Bos taurus similar to Homo sapiens rhomboid, veinlet-like 2 (Drosophila) (RHBDL2)	5717.94	245.182	23.3211	0.00360922
NM_174438	PROS1	Bos taurus protein S (alpha) (PROS1)	1669.92	71.6949	23.292	0.00409451
NM_001075629	PCOLCE2	Bos taurus similar to Homo sapiens procollagen C-endopeptidase enhancer 2 (PCOLCE2)	3716.73	159.813	23.2569	0.0485808
XM_592451	.	Bos taurus similar to Homo sapiens shroom family member 3 (SHROOM3)	1008.66	43.5384	23.1671	0.00123287
XM_585453	GZMB	PREDICTED: Bos taurus similar to Granzyme B precursor (T-cell serine protease 1-3E) (Cytotoxic T-lymphocyte proteinase 2) (Lymphocyte	58477.7	2602.69	22.4681	0.005868
XM_612854	ARNT2	Bos taurus similar to Homo sapiens aryl-hydrocarbon receptor nuclear translocator 2 (ARNT2)	431.406	19.2363	22.4267	0.00250069
XM_585593	TFPI	Bos taurus similar to Homo sapiens tissue factor pathway inhibitor (lipoprotein-associated coagulation inhibitor) (TFPI), transcript v	4573.27	207.168	22.0752	0.000104072
NM_001077908	CYP4A11	Bos taurus similar to Homo sapiens cytochrome P450, family 4, subfamily A, polypeptide 11 (CYP4A11)	3784.82	175.206	21.6022	0.000302275
NM_205801	CLDN3	Bos taurus claudin 3 (CLDN3)	4520.73	209.69	21.559	0.000631412
NM_001035290	TACSTD1	Bos taurus similar to Homo sapiens tumor-associated calcium signal transducer 1 (TACSTD1)	3549.4	166.455	21.3236	0.0144337
XM_870491	FGB	Bos taurus similar to Homo sapiens fibrinogen beta chain (FGB)	731.954	35.4863	20.6264	0.0356963
NM_176852	INHBB	Bos taurus similar to Homo sapiens inhibin, beta B (activin AB beta polypeptide) (INHBB)	5096.28	247.136	20.6213	0.00119707
XM_866023	C11orf52	Bos taurus similar to Homo sapiens chromosome 11 open reading frame 52 (C11orf52)	1509.88	73.4648	20.5525	0.00239235
XM_869703	SNIP	Bos taurus similar to Homo sapiens SNAP25-interacting protein (SNIP)	186.244	9.08874	20.4917	0.00497611
NM_001046529	VSIG4	Bos taurus similar to Homo sapiens V-set and immunoglobulin domain containing 4 (VSIG4)	589.897	28.863	20.4379	0.0103331
NM_174047	EDG2	Bos taurus endothelial differentiation, lysophosphatidic acid G-protein-coupled receptor, 2 (EDG2)	392.741	19.5404	20.0989	0.0187369
XM_001256647	PVRL3	Bos taurus similar to Homo sapiens poliovirus receptor-related 3 (PVRL3)	153.189	7.84621	19.524	0.00522655
NM_001009572	PLA2G2D1	Bos taurus calcium-dependent phospholipase A2 PLA2G2D1 (PLA2G2D1)	1393.05	71.3531	19.5233	0.0183806
NM_001076104	NFIB	Bos taurus similar to Homo sapiens nuclear factor I/B (NFIB)	795.299	40.7392	19.5217	0.0108986
XM_865612	HOXA11	Bos taurus similar to Homo sapiens homeobox A11 (HOXA11)	663.022	34.6073	19.1584	0.000499038
NM_001014945	C1QA	Bos taurus complement component 1, q subcomponent, alpha polypeptide (C1QA)	15125.8	793.212	19.0691	0.00251379
XM_615128	MYO6	Bos taurus similar to Homo sapiens myosin VI (MYO6)	367.116	19.346	18.9763	0.0224276
XM_001254126	DLX6	Bos taurus similar to PREDICTED: Homo sapiens distal-less homeo box 6 (DLX6)	150.115	7.94447	18.8956	0.0297892
NM_174275	CKMT1	Bos taurus creatine kinase, mitochondrial 1 (ubiquitous) (CKMT1)	3256.82	174.591	18.654	0.00324646
XM_869785	AKR1C2	PREDICTED: Bos taurus similar to Aldo-keto reductase family 1 member C2 (Trans-1,2-dihydrobenzene-1,2-diol dehydrogenase) (Type III 3-	763.595	41.3463	18.4683	0.030148
NM_001103105	ERBB3	Bos taurus similar to Homo sapiens v-erb-b2 erythroblastic leukemia viral oncogene homolog 3 (avian) (ERBB3),	883.165	47.8535	18.4556	0.0138366
NM_001102001	PLD1	Bos taurus similar to Homo sapiens phospholipase D1, phosphatidylcholine-specific (PLD1)	358.797	19.4761	18.4225	0.0281982
NM_174069	GJB1	Bos taurus gap junction protein, beta 1, 32 kD (GJB1)	4849.4	265.149	18.2893	0.000210923
BE750673	.	Bos taurus similar to Homo sapiens SWI/SNF related, matrix associated, actin dependent regulator of chromatin,	3051.28	167.5	18.2167	0.0134363
NM_174209	UACA	Bos taurus uveal autoantigen with coiled-coil domains and ankyrin repeats (UACA)	578.071	31.833	18.1595	0.00512341
NM_001040495	IGFBP6	Bos taurus similar to Homo sapiens insulin-like growth factor binding protein 6 (IGFBP6)	21903.6	1215.15	18.0254	0.049877
NM_001080279	GIPC2	Bos taurus similar to Homo sapiens GIPC PDZ domain containing family, member 2 (GIPC2)	468.219	26.172	17.8901	0.00247001
XM_605366	MMP12	PREDICTED: Bos taurus similar to Macrophage metalloelastase precursor (HME) (Matrix metalloproteinase-12) (MMP-12) (Macrophage elastas	675.915	37.8232	17.8704	0.0209635
NM_174239	ALDH1A1	Bos taurus aldehyde dehydrogenase 1 family, member A1 (ALDH1A1)	3721.56	210.148	17.7093	0.00666346
NM_001110069	AQP11	Bos taurus similar to Homo sapiens aquaporin 11 (AQP11)	2893.72	163.881	17.6575	0.00307104
NM_176668	AOX1	Bos taurus aldehyde oxidase 1 (AOX1)	6998.01	396.894	17.6319	0.0334156
XM_605004	TTK	Bos taurus similar to Homo sapiens FLJ41603 protein (FLJ41603)	672.402	38.435	17.4945	0.00265334
NM_001046560	GSTM3	Bos taurus similar to Homo sapiens glutathione S-transferase M3 (brain) (GSTM3)	7665.85	443.3	17.2927	0.0168236
NM_174290	CRYAB	Bos taurus crystallin, alpha polypeptide 2 (CRYAB)	8287.95	482.038	17.1936	0.0376732
NM_173991	APOE	Bos taurus apolipoprotein E (APOE)	3575.72	208.194	17.1749	0.00151768
XM_592197	DSP	Bos taurus similar to Homo sapiens desmoplakin (DSP), transcript variant 1	1485.91	87.3762	17.0058	0.000838438
NM_001102199	MYO1B	Bos taurus similar to Homo sapiens myosin IB (MYO1B)	2253.25	132.929	16.9508	0.00345482
.	.	Unknown	472.72	28.1714	16.7801	0.00997792
XM_592003	CP	Bos taurus similar to Homo sapiens ceruloplasmin (ferroxidase) (CP)	444.373	26.6822	16.6543	0.0262271
NM_001046596	CCL24	Bos taurus similar to Homo sapiens chemokine (C-C motif) ligand 24 (CCL24)	7841.86	471.37	16.6363	3.37782e-05
NM_001083752	C3AR1	Bos taurus complement component 3a receptor 1 (C3AR1	5116.78	309.71	16.5211	0.00115279
NW_001492980	ATP6V1C2	PREDICTED: Bos taurus similar to ATPase, H+ transporting, V1 subunit C, isoform 2, transcript variant 1 (LOC508327)	1950.04	118.901	16.4006	0.00221676
XM_603264	LOC524925	PREDICTED: Bos taurus similar to TTK protein kinase, transcript variant 2 (LOC524925)	252.949	15.5703	16.2456	0.0112719
XM_580286	.	Bos taurus similar to Homo sapiens ral guanine nucleotide dissociation stimulator-like 1 (RGL1)	7125.42	443.142	16.0794	0.0157853
NW_929500	.	Bos taurus similar to Homo sapiens homeobox B8 (HOXB8)	1288.05	80.9825	15.9053	0.0152226
NM_001082453	RHOBTB1	Bos taurus similar to Homo sapiens Rho-related BTB domain containing 1 (RHOBTB1), transcript variant 1	1131.84	71.1708	15.9033	0.0183631
XM_869983	PALLD	Bos taurus similar to Homo sapiens palladin, cytoskeletal associated protein (PALLD)	752.698	47.5202	15.8395	0.00443112
NM_001034564	GPR133	Bos taurus G protein-coupled receptor 133 (GPR133)	654.561	41.3683	15.8228	0.0169206
XM_616694	TEAD1	Bos taurus similar to Homo sapiens TEA domain family member 1 (SV40 transcriptional enhancer factor) (TEAD1)	1351.38	85.431	15.8184	0.00063819
NM_173908	DDO	Bos taurus D-aspartate oxidase (DDO)	163.144	10.4046	15.6799	0.00585024
NM_001076955	FBLIM1	Bos taurus similar to Homo sapiens filamin binding LIM protein 1 (FBLIM1), transcript variant 1	646.222	42.0587	15.3648	0.00546881
XM_583097	WDFY3	Bos taurus similar to Homo sapiens WD repeat and FYVE domain containing 3 (WDFY3), transcript variant 3	618.831	40.4948	15.2817	0.0387226
XM_580572	DKK1	Bos taurus similar to Homo sapiens dickkopf homolog 1 (Xenopus laevis) (DKK1)	204.423	13.3876	15.2695	0.00738696
NM_001034794	ATAD4	Bos taurus similar to Homo sapiens ATPase family, AAA domain containing 4 (ATAD4)	155.817	10.2492	15.2029	0.0120685
NM_174599	SLC1A1	Bos taurus solute carrier family 1 (neuronal/epithelial high affinity glutamate transporter, system Xag), member 1 (SLC1A1)	1857.31	123.663	15.0192	0.00297538
NM_174384	LOXL4	Bos taurus lysyl oxidase-like 4 (LOXL4)	4158.94	277.004	15.014	0.00750988
XM_582930	KRT18	Bos taurus similar to Homo sapiens keratin 18 (KRT18), transcript variant 1	6773.57	452.052	14.984	0.00100906
NM_176627	PAG17	Bos taurus pregnancy-associated glycoprotein 17 (PAG17)	86.9744	5.8424	14.8868	0.00100353
NM_181810	SRN	Bos taurus seminal ribonuclease (SRN)	822.893	55.7619	14.7573	0.0400211
.	.	Unknown	366.611	25.4398	14.411	0.0196273
XM_580797	MUC20	Bos taurus similar to Homo sapiens mucin 20, cell surface associated (MUC20)	12827.3	898.625	14.2743	0.000373013
XM_594344	CTDSP1	Bos taurus similar to Homo sapiens CTD (carboxy-terminal domain, RNA polymerase II, polypeptide A) small phosp	5905.2	414.102	14.2603	0.0106539
NM_001075520	LOC511498	PREDICTED: Bos taurus similar to Cytochrome P450 2C23 (CYPIIC23) (Arachidonic acid epoxygenase) (LOC511498)	498.98	35.0133	14.2512	0.0102968
NM_001100345	LEPREL1	Bos taurus similar to Homo sapiens leprecan-like 1 (LEPREL1)	1775.92	124.841	14.2254	0.0300003
NM_001081722	FADS6	Bos taurus similar to Homo sapiens fatty acid desaturase domain family, member 6 (FADS6)	8897.04	626.561	14.1998	0.00615724
XM_869601	GSTA1	Bos taurus similar to Homo sapiens glutathione S-transferase A1 (GSTA1)	1086.81	76.5432	14.1987	0.0284296
NM_174309	EDNRB	Bos taurus endothelin receptor type B (EDNRB)	105.013	7.48972	14.021	0.0451796
NM_001046599	C1QB	Bos taurus similar to Homo sapiens complement component 1, q subcomponent, B chain (C1QB)	29680.8	2122.31	13.985	0.00174622
XM_601174	PPL	Bos taurus similar to Homo sapiens periplakin (PPL)	1313.72	94.0234	13.9722	0.0111852
NM_176646	SERPINA5	Bos taurus serine (or cysteine) proteinase inhibitor, clade A (alpha-1 antiproteinase, antitrypsin), member 5 (SERPINA5)	4264.11	307.697	13.8582	0.00118656
XM_592731	ZNF623	Bos taurus similar to Homo sapiens zinc finger protein 623 (ZNF623)	96.3851	6.97526	13.8181	0.000614734
XM_594754	AXL	Bos taurus similar to Homo sapiens AXL receptor tyrosine kinase (AXL), transcript variant 2	1493.83	108.729	13.739	0.0260214
NM_001025343	RBP1	Bos taurus similar to Homo sapiens retinol binding protein 1, cellular (RBP1)	6692.46	488.805	13.6914	0.00573159
XM_593595	ZNF462	Bos taurus similar to Homo sapiens zinc finger protein 462 (ZNF462)	482.849	35.3817	13.6469	0.0129224
NM_001099054	FAM115A	Bos taurus similar to Homo sapiens KIAA0738 gene product (KIAA0738)	240.543	17.6741	13.6099	0.0387212
XM_585921	APCDD1	PREDICTED: Bos taurus hypothetical LOC509040 (LOC509040)	5863.15	431.591	13.5849	0.00687333
NM_174146	PLAT	Bos taurus plasminogen activator, tissue (PLAT)	4313.52	321.249	13.4274	0.00716223
XM_587039	C1QC	Bos taurus similar to Homo sapiens complement component 1, q subcomponent, C chain (C1QC)	8423.42	627.394	13.426	0.000253003
XM_598941	LYPD1	Bos taurus similar to Homo sapiens LY6/PLAUR domain containing 1 (LYPD1)	136.997	10.2557	13.3582	0.0191513
NM_174525	CRYBA4	Bos taurus crystallin, beta A4 (CRYBA4)	2076.39	157.343	13.1966	0.00572016
NM_174550	HSPA1A	Bos taurus similar to Homo sapiens heat shock 70kDa protein 1A (HSPA1A)	152118	11650.8	13.0565	0.00728927
NM_203322	HSPA1B	Bos taurus heat shock 70 kD protein 2 (HSPA1B)	22908.9	1759.4	13.0209	0.00209356
NM_001034532	PYROXD2	Bos taurus similar to Homo sapiens chromosome 10 open reading frame 33 (C10orf33)	1092.23	83.949	13.0106	0.0298753
NM_174484	VCAM1	Bos taurus vascular cell adhesion molecule 1 (VCAM1)	3406.63	263.237	12.9413	0.00937186
.	.	Unknown	2357.58	182.381	12.9267	0.0271806
NM_174118	MYOC	Bos taurus myocilin, trabecular meshwork inducible glucocorticoid response (MYOC)	1420.94	110.327	12.8794	0.031428
XM_589836	GPR39	Bos taurus similar to Homo sapiens G protein-coupled receptor 39 (GPR39)	300.493	23.4707	12.8029	0.0351655
.	.	Unknown	252.88	19.7525	12.8024	0.0133534
NM_001012764	CST6	Bos taurus cystatin E/M (CST6)	17864.4	1411.22	12.6588	0.0133115
NM_001046063	SERPINH1	Bos taurus similar to Homo sapiens serpin peptidase inhibitor, clade H (heat shock protein 47), member 1, (collagen binding protein 1)	12716.3	1005.13	12.6514	0.00805787
NM_174798	MSX1	Bos taurus msh homeo box homolog 1 (Drosophila) (MSX1)	3722.05	295.909	12.5783	0.0111416
XM_586997	RAI2	Bos taurus similar to Homo sapiens retinoic acid induced 2 (RAI2)	666.195	53.582	12.4332	0.00543771
NM_174518	CITED1	Bos taurus transactivator, with Glu/Asp-rich carboxy-terminal domain, 1 (CITED1)	363.369	29.2332	12.43	0.00974296
NM_174520	COL1A2	Bos taurus collagen, type I, alpha 2 (COL1A2)	891.509	72.0415	12.3749	0.0433151
XM_610754	WDFY3	PREDICTED: Bos taurus similar to WD repeat and FYVE domain containing 3 isoform 1 (LOC532243)	1037.49	84.3239	12.3036	0.0389891
XM_604226	RAI14	Bos taurus similar to Homo sapiens retinoic acid induced 14 (RAI14)	1959.62	160.222	12.2307	0.00159084
NM_001101883	PDK4	Bos taurus similar to Homo sapiens pyruvate dehydrogenase kinase, isozyme 4 (PDK4)	2362.76	193.566	12.2065	0.0228472
NM_001076102	EPS8	Bos taurus similar to Homo sapiens epidermal growth factor receptor pathway substrate 8 (EPS8)	1646.52	135.06	12.191	0.00129102
NM_001046023	TMEM125	Bos taurus similar to Homo sapiens transmembrane protein 125 (TMEM125)	583.439	48.3568	12.0653	0.0241617
NM_174719	CHRNA3	Bos taurus cholinergic receptor, nicotinic, alpha polypeptide 3 (CHRNA3)	1985.44	164.925	12.0384	0.0014278
XM_615060	AMOTL1	Bos taurus similar to Homo sapiens angiomotin like 1 (AMOTL1)	7145.06	597.182	11.9646	0.00212772
NM_001109801	LMO7	Bos taurus similar to Homo sapiens LIM domain 7 (LMO7)	10540.2	880.969	11.9644	0.0147947
NM_001099103	MGC159903	Bos taurus similar to Homo sapiens chromosome 1 open reading frame 172 (C1orf172)	1320.62	111.479	11.8464	0.000249667
NM_181016	SAA3	Bos taurus serum amyloid A 3 (SAA3)	8688.07	749.903	11.5856	0.016262
NM_001046372	FKBP9	Bos taurus similar to Homo sapiens FK506 binding protein 9, 63 kDa (FKBP9)	3319.13	286.596	11.5812	0.0060928
NM_001075403.2	CSF1R	Bos taurus similar to Homo sapiens colony stimulating factor 1 receptor, formerly McDonough feline sarcoma viral (v-fms) oncogene homo	9019.8	779.198	11.5757	0.0184841
hmm91644	.	Region on BTA19 between LOC525415 and LOC41434; similar to Bos taurus WDNM 1 (WDNM1), an involution-specific p	3752.25	327.397	11.4609	0.00476608
.	.	Unknown	464.365	40.5233	11.4592	0.0146862
NM_001083791	SH3BGRL2	Bos taurus similar to Homo sapiens SH3 domain binding glutamic acid-rich protein like 2 (SH3BGRL2)	4139.93	361.594	11.4491	0.00432513
NM_001075287	LOC506606	Bos taurus similar to Homo sapiens cortactin (CTTN), transcript variant 1/Bos taurus similar to heterochromatin protein 1 beta	637.855	56.4617	11.2971	0.000468465
NM_174018	CFTR	Bos taurus cystic fibrosis transmembrane conductance regulator (CFTR)	347.29	30.9415	11.2241	0.0206995
NM_001098049	CALML5	Bos taurus similar to Homo sapiens calmodulin-like 5 (CALML5)	2097.58	187.055	11.2137	0.000863899
NM_001076183	CNRIP1	Bos taurus similar to Homo sapiens chromosome 2 open reading frame 32 (C2orf32)	3161.34	283.226	11.1619	0.00110101
NM_001033610	KRT8	Bos taurus keratin 8 (KRT8)	3405.9	307.655	11.0705	0.000373762
NM_001099054	FAM115A	Bos taurus similar to PREDICTED: Homo sapiens similar to KIAA0738 gene product (LOC653199)	6260.66	566.259	11.0561	0.037279
NM_001040526	CFB	Bos taurus similar to Homo sapiens complement factor B (CFB)	18183	1647.43	11.0372	0.0280298
.	.	Unknown	298.329	27.1447	10.9903	0.0171436
XM_607489	MRC2	PREDICTED: Bos taurus similar to mannose receptor, C type 2 (LOC529049)	2709.46	246.911	10.9734	0.00628734
XM_868164	AR	PREDICTED: Bos taurus similar to Aldose reductase (AR) (Aldehyde reductase) (LOC616930)	94.3252	8.62606	10.9349	0.0175935
NM_174143	PIGR	Bos taurus polymeric immunoglobulin receptor (PIGR)	2276.81	208.609	10.9142	0.0306865
.	.	Unknown	882.529	80.9915	10.8966	0.017823
XM_589642	ST6	PREDICTED: Bos taurus similar to ST6 (alpha-N-acetyl-neuraminyl-2,3-beta-galactosyl-1, 3)-N-acetylgalactosaminide alpha-2,6-sialyltran	134.419	12.3767	10.8606	0.00194926
XM_583534	LOC506996	Bos taurus similar to PREDICTED: Homo sapiens ubiquitin specific peptidase 43, transcript variant 1 (USP43)	204.366	18.8274	10.8547	0.0147645
XM_600212	CCNA1	Bos taurus similar to Homo sapiens cyclin A1 (CCNA1)	84.8522	7.90054	10.7401	0.0101528
NM_176623	PAG11	Bos taurus pregnancy-associated glycoprotein 11 (PAG11)	171.501	16.0918	10.6577	0.0121138
NM_001046538	RAB15	Bos taurus similar to Homo sapiens RAB15, member RAS onocogene family (RAB15)	5489.54	515.124	10.6567	0.000738831
NM_001098922	CD7	PREDICTED: Bos taurus similar to T-cell antigen CD7 precursor (GP40) (T-cell leukemia antigen) (TP41) (Leu-9), transcript variant 1 (L	9762.33	920.868	10.6012	0.0246161
XM_870620	PRL	PREDICTED: Bos taurus similar to Prolactin precursor (PRL) (LOC618290)	78.3142	7.42226	10.5513	0.0101769
XM_613593	PHLDB1	Bos taurus similar to Homo sapiens pleckstrin homology-like domain, family B, member 1 (PHLDB1)	137.039	13.113	10.4506	0.0257131
NM_001075534	EPHX2	Bos taurus similar to Homo sapiens epoxide hydrolase 2, cytoplasmic (EPHX2)	2489.02	240.977	10.3288	0.0122091
XR_042989	PACSIN3	Bos taurus similar to Homo sapiens protein kinase C and casein kinase substrate in neurons 3 (PACSIN3)	6600.82	639.178	10.327	0.00583809
NM_174740	KIR2DL1	Bos taurus killer cell immunoglobulin-like receptor, two domains, long cytoplasmic tail, 5 (KIR2DL1)	928.414	90.798	10.225	0.0457402
X53616	Bos taurus mRNA for N-cadherin	Bos taurus mRNA for N-cadherin	1182.2	117.304	10.0781	0.00759126
XM_601426	TNFAIP8L3	Bos taurus similar to Homo sapiens tumor necrosis factor, alpha-induced protein 8-like 3 (TNFAIP8L3)	1449.14	146.026	9.92383	0.0358602
.	.	Unknown	493.978	49.8797	9.90337	0.0121219
NM_001105362	RASEF	Bos taurus similar to Homo sapiens RAS and EF-hand domain containing (RASEF)	116.645	11.7954	9.88906	0.0242223
NM_001105620	ANK3	Bos taurus similar to Homo sapiens ankyrin 3, node of Ranvier (ankyrin G) (ANK3), transcript variant 1	2070.11	211.548	9.78548	0.0211257
NM_001079787	SORBS2	Bos taurus similar to Homo sapiens sorbin and SH3 domain containing 2 (SORBS2), transcript variant 2	456.629	47.012	9.71303	0.0065119
XM_001788015	PAWR	Bos taurus similar to Homo sapiens PRKC, apoptosis, WT1, regulator (PAWR)	32585.2	3372.87	9.66098	0.04818
XM_870813	GFRA4	PREDICTED: Bos taurus similar to GDNF family receptor alpha 4 isoform a precursor (LOC618480)	432.47	44.8257	9.64781	0.018352
NM_181012	IDH1	Bos taurus isocitrate dehydrogenase 1 (NADP+), soluble (IDH1)	23980.9	2486.43	9.64472	0.0440096
NM_001099022	ERAL1	Bos taurus similar to Homo sapiens Era G-protein-like 1 (E. coli) (ERAL1)	101.908	10.5909	9.6222	0.0317818
XM_866912	LOC615177	PREDICTED: Bos taurus similar to partitioning-defective protein 3 homolog (LOC615177)	430.088	44.8665	9.58596	0.0448916
NM_001013582	AK1	Bos taurus adenylate kinase 1, soluble (AK1)	222.518	23.3508	9.52937	0.00125557
XM_609180	ATP12A	Bos taurus similar to Homo sapiens ATPase, H+/K+ transporting, nongastric, alpha polypeptide (ATP12A)	1176.61	124.284	9.46715	0.0303183
XM_866706	DMD	Bos taurus similar to Homo sapiens dystrophin (muscular dystrophy, Duchenne and Becker types) (DMD), transcript variant Dp427c	641.252	68.3735	9.37866	0.0477143
NM_001075596	RGS2	Bos taurus similar to Homo sapiens regulator of G-protein signalling 2, 24kDa (RGS2)	57900.2	6307.36	9.17977	0.0456098
NM_001015550	CDH16	Bos taurus cadherin 16, KSP-cadherin (CDH16)	208.383	22.7259	9.16944	0.0335724
XM_598333	RASSF6	PREDICTED: Bos taurus similar to Ras association (RalGDS/AF-6) domain family 6 isoform b (LOC520101)	134.668	14.6951	9.16414	0.0111333
NM_173967	TTR	Bos taurus transthyretin (TTR)	484.003	53.3517	9.07193	0.0471527
XM_589840	TACSTD2	Bos taurus similar to Homo sapiens tumor-associated calcium signal transducer 2 (TACSTD2)	758.25	83.9513	9.03202	0.00802184
XM_868972	LOC520730	Bos taurus similar to Homo sapiens WW, C2 and coiled-coil domain containing 1 (WWC1)	2961.91	327.94	9.03187	0.00358105
NM_001102248	FOSB	Bos taurus similar to Homo sapiens FBJ murine osteosarcoma viral oncogene homolog B (FOSB)	79415.3	8812.65	9.01152	0.00956797
XM_595165	ACP5	Bos taurus similar to Homo sapiens acid phosphatase 5, tartrate resistant (ACP5)	85932.1	9595.29	8.9557	0.0125876
NM_001015541	FIBIN	Bos taurus hypothetical protein LOC507975 (LOC507975)	613.479	68.7536	8.92286	0.00193994
U83072	.	Bos taurus similar to Homo sapiens FK506 binding protein 9-like (FKBP9L)	2097.13	235.973	8.88714	0.000315455
NM_001034461	TMEM106C	Bos taurus similar to Homo sapiens transmembrane protein 106C (TMEM106C)	13299.9	1512.06	8.79593	0.0122843
XM_612348	LOC540617	PREDICTED: Bos taurus similar to formin binding protein 1-like isoform 2 (LOC540617), partial mRNA.	2536.53	289.751	8.75414	0.00308056
NM_181028	CRABP1	Bos taurus cellular retinoic acid binding protein 1 (CRABP1)	160.354	18.3306	8.74786	0.0329502
XM_590470	DTX1	Bos taurus similar to Homo sapiens deltex homolog 1 (Drosophila) (DTX1)	3877.26	443.675	8.73897	0.0110252
NM_174055	FGF1	Bos taurus fibroblast growth factor 1 (acidic) (FGF1), mRNA.	188.749	21.6606	8.71393	0.0194037
XM_864482	PTGS1	Bos taurus similar to Homo sapiens prostaglandin-endoperoxide synthase 1 (prostaglandin G/H synthase and cyclooxygenase) (PTGS1), tran	2102.34	241.789	8.69493	0.0302537
NM_001078119	FBXO16	Bos taurus similar to Homo sapiens F-box protein 16 (FBXO16)	146.958	16.9635	8.66321	0.033411
NM_001075226	RILPL1	Bos taurus similar to Homo sapiens hypothetical protein FLJ39378 (FLJ39378)	7363.52	851.693	8.64576	0.0133431
XM_590961	LOC513300	Bos taurus similar to Homo sapiens SUMO/sentrin specific peptidase family member 8 (SENP8)	830.959	96.1441	8.64285	0.030802
XM_001249856	RNASE12	Bos taurus similar to Homo sapiens ribonuclease, RNase A family, 12 (non-active) (RNASE12)	813.054	94.0987	8.64044	0.042741
XM_869400	EPHB4	Bos taurus similar to Homo sapiens EPH receptor B4 (EPHB4)	190.074	22.068	8.61311	0.014805
NM_001075782	ARL6	Bos taurus similar to Homo sapiens ADP-ribosylation factor-like 6 (ARL6), transcript variant 2	91.0743	10.6038	8.58887	0.0226533
XM_608409	SCUBE2	Bos taurus similar to Homo sapiens signal peptide, CUB domain, EGF-like 2 (SCUBE2)	102.173	11.9132	8.57648	0.0383727
XP_001489813	GPR34	Bos taurus similar to Homo sapiens G protein-coupled receptor 34 (GPR34), transcript variant 1	422.582	49.4228	8.55034	0.00736802
NM_001099138	C1QTNF5	Bos taurus similar to Homo sapiens C1q and tumor necrosis factor related protein 5 (C1QTNF5)	2500.48	293.664	8.5148	0.0170606
NM_001083791	SH3BGRL2	Bos taurus similar to Homo sapiens SH3 domain binding glutamic acid-rich protein like 2 (SH3BGRL2)	1020.36	120.037	8.50039	0.00273912
XM_606026	PLA2G3	Bos taurus similar to Homo sapiens phospholipase A2, group III (PLA2G3)	121.964	14.4248	8.45517	0.021456
NM_001076158	MPZL1	PREDICTED: Bos taurus similar to myelin protein zero-like 1 isoform a (LOC539387)	477.628	56.54	8.44761	0.00223056
NM_001034704	DDAH2	Bos taurus similar to Homo sapiens dimethylarginine dimethylaminohydrolase 2 (DDAH2)	54969	6524.31	8.42521	0.0230153
NM_203323	SSAT2	Bos taurus polyamine N-acetyltransferase (SSAT2)	2126.64	252.682	8.41626	0.0311865
XM_613217	CGN	Bos taurus similar to Homo sapiens cingulin (CGN)	391.528	47.1562	8.30278	0.026047
NM_001103228	LTBR	Bos taurus similar to Homo sapiens lymphotoxin beta receptor (TNFR superfamily, member 3) (LTBR)	20483.4	2471	8.28951	0.0329309
NM_001035277	CDH13	Bos taurus similar to Homo sapiens cadherin 13, H-cadherin (heart) (CDH13)	71.0526	8.58973	8.27182	0.0119754
NM_205803	CD63	Bos taurus CD63 protein (CD63)	54573.4	6602.61	8.26541	0.0238259
NM_174195	TCN2	Bos taurus transcobalamin II (TCN2)	6560.05	811.173	8.08713	0.0256566
NM_174829	SLC21A2	Bos taurus prostaglandin transporter (SLC21A2)	120.455	14.9013	8.08354	0.00228572
NM_001100327	RIPK4	Bos taurus similar to Homo sapiens receptor-interacting serine-threonine kinase 4 (RIPK4)	235.316	29.4421	7.9925	0.0135535
XM_866236	HEXIM2	Bos taurus similar to Homo sapiens hexamthylene bis-acetamide inducible 2 (HEXIM2)	231.359	29.0671	7.95946	0.0225458
NM_001075761	HAND1	Bos taurus similar to Homo sapiens heart and neural crest derivatives expressed 1 (HAND1)	312.058	39.35	7.93031	0.000559743
XM_616594	ARMC9	Bos taurus similar to Homo sapiens armadillo repeat containing 9 (ARMC9)	105.631	13.3624	7.90507	0.010537
NM_001035336	TNFRSF9	Bos taurus similar to Homo sapiens tumor necrosis factor receptor superfamily, member 9 (TNFRSF9)	3136.28	399.493	7.85065	0.0119551
NM_001014912	HMOX1	Bos taurus heme oxygenase (decyclizing) 1 (HMOX1)	90657.6	11597.8	7.81681	0.0336501
XM_001249607	CDR1	Bos taurus similar to Homo sapiens cerebellar degeneration-related protein 1, 34kDa (CDR1)	374.558	48.4206	7.73552	0.0191513
XM_001253702	LOC785809	PREDICTED: Bos taurus similar to CG12393 CG12393-PA (LOC785809)	1360.32	175.949	7.73136	0.016156
NM_001075980	TM4SF1	Bos taurus similar to Homo sapiens transmembrane 4 L six family member 1 (TM4SF1)	11646.3	1507.07	7.72771	0.0417852
XM_611689	LAMC1	Bos taurus similar to Homo sapiens laminin, gamma 1 (formerly LAMB2) (LAMC1)	869.491	113.772	7.64241	0.0443809
NM_001038179	CNN3	Bos taurus similar to Homo sapiens calponin 3, acidic (CNN3)	1652.44	216.31	7.63923	0.0384896
NM_001012519	AKR1B1	Bos taurus aldose reductase (AKR1B1)	4279.07	560.56	7.63355	0.00348605
XM_601422	LOC523127	PREDICTED: Bos taurus similar to Pepsin A precursor (LOC523127)	57.1331	7.50392	7.61376	0.00306687
NM_001102533	CREB3L2	Bos taurus similar to Homo sapiens cAMP responsive element binding protein 3-like 2 (CREB3L2)	1870.19	248.988	7.5112	0.033788
NM_001015588	MMACHC	Bos taurus similar to DKFZP564I122 protein (DKFZP564I122)	165.185	22.079	7.48153	0.0217192
NM_001076316	GALNTL4	Bos taurus similar to Homo sapiens UDP-N-acetyl-alpha-D-galactosamine:polypeptide N-acetylgalactosaminyltransferase-like 4 (GALNTL4)	734.951	98.3456	7.47315	0.0249895
NM_001033120	PDPN	Bos taurus similar to Homo sapiens podoplanin (PDPN), transcript variant 1	895.227	120.559	7.42564	0.00685067
XR_028520.2	CPA4	Bos taurus similar to Homo sapiens carboxypeptidase A4 (CPA4)	6102.4	837.821	7.28368	0.00156244
.	.	Unknown	386.13	53.4534	7.22368	0.0382211
NM_174113	MSR1	Bos taurus macrophage scavenger receptor 1 (MSR1)	1468.7	204.211	7.19207	0.00618302
NM_001024494	PVRL4	Bos taurus poliovirus receptor-related 4 (PVRL4)	126.822	17.858	7.10168	0.0388729
NM_176654	ATP6V1B1	Bos taurus ATPase, H+ transporting, V1 subunit B, isoform 1 (ATP6V1B1)	348.505	49.1637	7.08866	0.013403
NM_001076311	SNX24	Bos taurus similar to Homo sapiens sorting nexing 24 (SNX24)	1020.24	144.567	7.05723	0.0352312
XM_588302	SASH1	Bos taurus similar to Homo sapiens SAM and SH3 domain containing 1 (SASH1)	832.064	118.072	7.04711	0.00733189
XM_590728	ENAH	Bos taurus similar to Homo sapiens enabled homolog (Drosophila) (ENAH), transcript variant 2	946.017	134.839	7.0159	0.0410739
XM_585135	.	Bos taurus similar to Homo sapiens Rho GTPase activating protein 11A (ARHGAP11A), transcript variant 1	195.483	27.9536	6.99314	0.0252064
NM_174698	ITGB6	Bos taurus integrin, beta 6 (ITGB6)	488.327	70.0116	6.97494	0.0206233
XM_868377	LOC616371	Bos taurus similar to Homo sapiens chromosome 9 open reading frame 150 (C9orf150)	2145.24	307.673	6.97245	0.00283907
NM_001034053	LMNA	Bos taurus similar to Homo sapiens lamin A/C (LMNA), transcript variant 1	25275.1	3632.15	6.95876	0.0159399
CB424794	.	Bos taurus similar to Homo sapiens zinc finger protein 606 (ZNF606)	1642.88	236.192	6.95566	0.0343322
NM_001083442	SLC44A4	Bos taurus similar to Homo sapiens solute carrier family 44, member 4 (SLC44A4), transcript variant 1	4760.05	688.57	6.91293	0.0192398
.	.	Unknown	253.133	36.7239	6.89286	0.0419569
NM_001077098	HOXA5	Bos taurus similar to Homo sapiens homeobox A5 (HOXA5)	64.0816	9.3162	6.87851	0.0299326
NM_001083478	EGFLAM	Bos taurus similar to Homo sapiens EGF-like, fibronectin type III and laminin G domains (EGFLAM), transcript variant 4	1939	282.257	6.86962	0.0156248
NM_174594	RNASE6	Bos taurus ribonuclease k6 (RNASE6)	33082.3	4824.45	6.85718	0.0393996
NM_001102177	GTF2I	Bos taurus similar to Homo sapiens general transcription factor II, i (GTF2I), transcript variant 1	9510.33	1387.37	6.85494	0.0104062
NM_001046516	DYNC1I1	Bos taurus similar to Homo sapiens dynein, cytoplasmic 1, intermediate chain 1 (DYNC1I1)	677.612	99.1471	6.83441	0.0022136
NM_001109981	ITGA6	PREDICTED: Bos taurus similar to Integrin alpha-6 precursor (VLA-6) (CD49f) (LOC535043)	4756.39	699.445	6.80023	0.0403001
XM_590898	ZNF704	Region 3' of Bos taurus similar to glucocorticoid induced gene 1 (LOC513243)/PREDICTED: Bos taurus similar to Zinc finger protein 704 (ZNF704	58.9831	8.73895	6.74945	0.0355391
XM_613860	APP	Bos taurus similar to Homo sapiens amyloid beta (A4) precursor protein (peptidase nexin-II, Alzheimer disease) (APP), transcript varia	18441.5	2748.14	6.71056	0.04388
XM_583277	CNKSR3	Bos taurus similar to Homo sapiens CNKSR family member 3 (CNKSR3)	247.498	37.0104	6.68726	0.0444676
NM_001046312	PKD2	Bos taurus similar to Homo sapiens polycystic kidney disease 2 (autosomal dominant) (PKD2)	691.423	103.424	6.68531	0.0335056
XM_865502	CRP55	PREDICTED: Bos taurus similar to Calreticulin precursor (CRP55) (Calregulin) (HACBP) (ERp60) (grp60) (LOC520325)	361.003	54.2995	6.64837	0.00156492
NM_001098385	KRT4	Bos taurus similar to Homo sapiens keratin 4 (KRT4)	93.4804	14.0894	6.6348	0.044588
XM_599995	ATP13A4	Bos taurus similar to Homo sapiens ATPase type 13A4 (ATP13A4)	506.448	76.5459	6.61627	0.0388573
NM_001100330	FKBP7	Bos taurus similar to Homo sapiens FK506 binding protein 7 (FKBP7), transcript variant 2	1608.78	243.962	6.59438	0.0156052
NM_001038688	RRAS	Bos taurus similar to Homo sapiens related RAS viral (r-ras) oncogene homolog (RRAS)	870.44	132.012	6.59362	0.0442197
XM_594586	HES2	PREDICTED: Bos taurus hairy and enhancer of split 2 (Drosophila) (HES2)	596.289	90.7534	6.57043	0.0276894
XR_027713	HKDC1	Bos taurus similar to Homo sapiens hexokinase domain containing 1 (HKDC1)	651.457	99.5924	6.54123	0.00255581
NM_001034287	TM4SF18	Bos taurus similar to Homo sapiens transmembrane 4 L six family member 18 (TM4SF18)	337.857	51.6954	6.53554	0.0285322
NM_001083656	GPR56	Bos taurus similar to Homo sapiens G protein-coupled receptor 56 (GPR56), transcript variant 3	33306.6	5121.96	6.50269	0.0437576
.	.	Unknown	268.057	41.2705	6.49511	0.00979053
XM_588080	CD63	PREDICTED: Bos taurus similar to CD63 antigen (Melanoma-associated antigen ME491) (Lysosome-associated membrane glycoprotein 3) (LAMP-	548.78	84.5769	6.48853	0.0404529
NM_001076050	CYP2U1	PREDICTED: Bos taurus similar to cytochrome P450, family 2, subfamily U, polypeptide 1 (LOC535227)	154.298	23.7912	6.4855	0.0332121
NM_001033612	RAB34	Bos taurus similar to Homo sapiens RAB34, member RAS oncogene family (RAB34)	362.085	56.0347	6.4618	0.0287689
NM_174029	CST3	Bos taurus cystatin C (amyloid angiopathy and cerebral hemorrhage) (CST3)	36616.8	5673.41	6.45411	0.0256474
XM_882402	HOXB6	Bos taurus similar to Homo sapiens homeobox B6 (HOXB6)	583.371	91.0312	6.40847	0.0344456
XM_583431	TSGA14	Bos taurus similar to Homo sapiens testis specific, 14 (TSGA14)	252.664	39.4966	6.3971	0.038167
NM_001046138	RHOC	Bos taurus similar to Homo sapiens ras homolog gene family, member C (RHOC)	4459.33	699.36	6.37628	0.0392424
NM_001034386	MGC128929	Bos taurus similar to Homo sapiens chromosome 14 open reading frame 149 (C14orf149)	294.149	46.3194	6.35045	0.0192966
NM_001046410	TUBA3C	Bos taurus similar to Homo sapiens tubulin, alpha 1 (testis specific) (TUBA1)	5138.28	813.565	6.31578	0.016036
XM_870523	SDC3	Bos taurus similar to Homo sapiens syndecan 3 (N-syndecan) (SDC3)	627.605	102.033	6.15098	0.0189706
XM_001788881	SC65	Bos taurus similar to Homo sapiens synaptonemal complex protein SC65 (SC65)	260.576	42.4532	6.13796	0.0256724
NM_001102533	CREB3L2	Bos taurus similar to Homo sapiens cAMP responsive element binding protein 3-like 2 (CREB3L2)	2503.1	412.017	6.07525	0.0335686
XM_580281	MDFI	Bos taurus similar to Homo sapiens MyoD family inhibitor (MDFI)	4531.93	747.695	6.06118	0.0110506
XM_583307	GATA2	Bos taurus similar to Homo sapiens GATA binding protein 2 (GATA2)	719.755	119.151	6.04069	0.0412982
NM_174115	MUC1	Bos taurus mucin 1, transmembrane (MUC1)	914.782	151.506	6.03792	0.0210102
NM_001102177	GTF2I	Bos taurus similar to Homo sapiens general transcription factor II, i (GTF2I), transcript variant 4	1506.31	252.228	5.972	0.0254057
NM_173957	RGN	Bos taurus regucalcin (senescence marker protein-30) (RGN)	2990.75	503.957	5.93452	0.0454852
NM_001077486	BCL2L1	Bos taurus similar to Homo sapiens BCL2-like 1 (BCL2L1), nuclear gene encoding mitochondrial protein, transcri	2016.88	342.361	5.89108	0.000757577
NM_001099095	GZMA	PREDICTED: Bos taurus similar to Granzyme A precursor (Cytotoxic T-lymphocyte proteinase 1) (Hanukkah factor) (H factor) (HF) (Granzym	22208	3797.67	5.84781	0.014377
CB452229	.	Bos taurus similar to Homo sapiens pleckstrin homology-like domain, family A, member 3 (PHLDA3)	1222.37	209.664	5.83014	0.0426757
NM_001081608	DEM1	Bos taurus similar to Homo sapiens chromosome 1 open reading frame 176 (C1orf176)	59.1351	10.1924	5.80188	0.0415826
NM_174619	STXBP1	Bos taurus similar to Homo sapiens syntaxin binding protein 1 (STXBP1), transcript variant 2	296.776	51.1857	5.79803	0.0153851
XM_614523	NXPH3	Bos taurus similar to Homo sapiens neurexophilin 3 (NXPH3)	1683.6	291.952	5.76669	0.00359984
NM_001046373	TUBB6	Bos taurus similar to Homo sapiens tubulin, beta 6 (TUBB6)	1163.54	203.126	5.72816	0.018383
NM_001035072	CD96	Bos taurus similar to Homo sapiens CD96 molecule (CD96), transcript variant 2	17745.8	3123.2	5.68195	0.0375045
XM_869649	LOC617396	PREDICTED: Bos taurus similar to Placental thrombin inhibitor (Cytoplasmic antiproteinase) (CAP) (Protease inhibitor 6) (PI-6) (Serpin	316.968	56.5271	5.60737	0.0462828
XM_870818	SIGLEC1	Bos taurus similar to Homo sapiens sialic acid binding Ig-like lectin 1, sialoadhesin (SIGLEC1)	276.904	49.5844	5.58449	0.0473396
NM_001015613	CKB	Bos taurus similar to Chain A, Crystal Structure Of Bovine Retinal Creatine Kinase (LOC516210)	10524.1	1894.87	5.55402	0.00117264
.	.	Unknown	2886.51	520.687	5.54366	0.0464178
NM_001045971	SPINT2	Bos taurus similar to Homo sapiens serine peptidase inhibitor, Kunitz type, 2 (SPINT2)	15732.8	2853.7	5.51315	0.0347764
NM_001083413	CYP27A1	Bos taurus similar to Homo sapiens cytochrome P450, family 27, subfamily A, polypeptide 1 (CYP27A1), nuclear gene encoding mitochondri	2017.92	366.086	5.51213	0.0403363
XM_612027	LOC532832	Bos taurus similar to Homo sapiens KIAA1407 (KIAA1407)	267.414	48.5545	5.5075	0.0105671
NM_174007	CCL8	Bos taurus chemokine (C-C motif) ligand 8 (CCL8)	9545.86	1735.06	5.50172	0.0312555
XM_588462	LOC511180	similar to sialic acid binding Ig-like lectin 5	471.739	85.8771	5.49319	0.038595
XM_580860	TFRC	Bos taurus similar to Homo sapiens transferrin receptor (p90, CD71) (TFRC)	25009.7	4599.66	5.43732	0.0259866
XM_001256479	ZNF503	Bos taurus similar to Homo sapiens zinc finger protein 503 (ZNF503)	8848.64	1634.07	5.41512	0.0177487
XM_612667	RASAL2	Bos taurus similar to Homo sapiens RAS protein activator like 2 (RASAL2), transcript variant 2	4183.72	774.269	5.40346	0.0498881
NM_001114192	HSPA4L	Bos taurus heat shock 70kDa protein 4 (HSPA4)	17851.7	3305.06	5.4013	0.0338578
NM_001077843	LRP4	Bos taurus similar to Homo sapiens low density lipoprotein receptor-related protein 4 (LRP4)	3321.85	618.786	5.36834	0.00868106
XM_868343	TD26	Bos taurus similar to Homo sapiens hepatocellular carcinoma-associated gene TD26 (LOC55908)	118.6	22.1504	5.35431	0.0455566
NM_174006	CCL2	Bos taurus chemokine (C-C motif) ligand 2 (CCL2)	18786.3	3525.67	5.32842	0.0128228
XM_592880	CTSZ	Bos taurus similar to Homo sapiens cathepsin Z (CTSZ)	41960.7	7929.75	5.29155	0.00486338
XM_869778	MCCD1	Bos taurus similar to Homo sapiens mitochondrial coiled-coil domain 1 (MCCD1)	500.617	95.7409	5.22887	0.00555089
NM_174293	CRYL1	Bos taurus crystallin, lambda 1 (CRYL1)	9371.02	1795.23	5.21995	0.0333807
M_001077137	USHBP1	Bos taurus similar to Homo sapiens Usher syndrome 1C binding protein 1 (USHBP1)	174.427	33.4305	5.2176	0.014948
XM_001251234	APLP2	Bos taurus similar to Homo sapiens amyloid beta (A4) precursor-like protein 2 (APLP2)	12911.2	2504.4	5.15539	0.0181234
NM_001034377	RBMS3	Bos taurus similar to Homo sapiens TSC22 domain family, member 1 (TSC22D1), transcript variant 2	40219.6	7871.65	5.10941	0.021484
XM_586925	OGFOD2	PREDICTED: Bos taurus similar to procollagen-lysine, 2-oxoglutarate 5-dioxygenase 3, transcript variant 2 (LOC539407)	2775.11	543.644	5.10465	0.00393799
NM_001101262	MARVELD1	Bos taurus similar to Homo sapiens MARVEL domain containing 1 (MARVELD1)	23118.3	4558.99	5.07093	0.0200594
NM_001015656	NME7	Bos taurus non-metastatic cells 7, protein expressed in (nucleoside-diphosphate kinase) (NME7)	6202.05	1225.88	5.05928	0.0121989
NM_174066	GGCX	Bos taurus gamma-glutamyl carboxylase (GGCX)	346.849	68.8122	5.04051	0.0243995
NM_001034435	CTSK	Bos taurus cathepsin K (CTSK), mRNA.	2824.95	561.954	5.02701	0.044467
XM_587285	SH2D3A	Bos taurus similar to Homo sapiens SH2 domain containing 3A (SH2D3A)	1121.11	225.55	4.97053	0.0426489
NM_174039	DPP4	Bos taurus dipeptidylpeptidase IV (CD26, adenosine deaminase complexing protein 2) (DPP4)	2892.14	585.389	4.94052	0.0122147
NM_174066	GGCX	Bos taurus gamma-glutamyl carboxylase (GGCX)	1011.93	204.913	4.93835	0.0319897
NM_001024569	ELF5	Bos taurus E74-like factor 5 ESE-2a (ELF5)	61.5815	12.4843	4.9327	0.00633379
NM_001040528	TMEM116	Bos taurus similar to Homo sapiens transmembrane protein 116 (TMEM116)	39.6003	8.03085	4.93103	0.0370614
XM_613380	CD163	Bos taurus similar to Homo sapiens CD163 molecule (CD163), transcript variant 1	8283.47	1684.67	4.91698	0.0451085
XM_586198	.	PREDICTED: Bos taurus similar to serine/threonine kinase 36 (LOC509266), partial mRNA.	306.239	62.8025	4.87623	0.0364193
XM_580691	RCN1	Bos taurus similar to Homo sapiens reticulocalbin 1, EF-hand calcium binding domain (RCN1)	8738.68	1812.02	4.82263	0.0181238
NM_001034808	B3GNT6	Bos taurus similar to Homo sapiens UDP-GlcNAc:betaGal beta-1,3-N-acetylglucosaminyltransferase 1 (B3GNT1)	18560.1	3856.08	4.8132	0.0170763
NM_001075966	RTN1	Bos taurus similar to Homo sapiens reticulon 1 (RTN1), transcript variant 1	239.832	49.9624	4.80024	0.0372435
NM_001098163.1	NKG2C	NKG2C protein	665.092	138.806	4.79153	0.0343452
XM_616962	SLC7A10	Bos taurus similar to Homo sapiens solute carrier family 7 (cationic amino acid transporter, y+ system), member 8 (SLC7A8), transcript	382.546	80.0137	4.78101	0.0483129
NM_001075665	MAGED2	Bos taurus similar to Homo sapiens melanoma antigen family D, 2 (MAGED2), transcript variant 2	7662.13	1621.19	4.72621	0.0478986
XM_609956	PSD3	Bos taurus similar to Homo sapiens pleckstrin and Sec7 domain containing 3 (PSD3), transcript variant 1	1790.94	380.391	4.70813	0.0297799
NM_000267	NF1	Bos taurus similar to Homo sapiens neurofibromin 1 (neurofibromatosis, von Recklinghausen disease, Watson dise	1752.55	375.439	4.668	0.0368119
NM_001083701	GINS1	Bos taurus similar to Homo sapiens GINS complex subunit 1 (Psf1 homolog) (GINS1)	582.093	124.967	4.65797	0.0393941
XM_583879	COMMD8	PREDICTED: Bos taurus similar to COMM domain containing protein 8 (LOC507292)	300.858	64.8524	4.63913	0.0424315
XM_586942	DLG3	Bos taurus similar to Homo sapiens discs, large homolog 3 (neuroendocrine-dlg, Drosophila) (DLG3)	8971.6	1938.96	4.62701	0.0264638
.	.	Bos taurus similar to Homo sapiens sphingosine-1-phosphate phosphotase 2 (SGPP2)	158.937	34.3711	4.62416	0.0433271
NM_001100354	OLFML2B	Bos taurus similar to Homo sapiens olfactomedin-like 2B (OLFML2B)	713.712	155.345	4.59437	0.0404704
NM_001163777	NGFRAP1	Bos taurus similar to Homo sapiens nerve growth factor receptor (TNFRSF16) associated protein 1 (NGFRAP1), tra	6511.62	1418.26	4.59126	0.0315167
NM_001104971	PAIP1	Bos taurus similar to Homo sapiens poly(A) binding protein interacting protein 1 (PAIP1), transcript variant 2	65.2893	14.2738	4.57406	0.0241224
CB422854	.	Bos taurus similar to Homo sapiens chromosome X open reading frame 34 (CXorf34)	105.503	23.1677	4.55389	0.0329343
NM_001037610	GGCT	Bos taurus similar to Homo sapiens chromosome 7 open reading frame 24 (C7orf24)	19609.3	4367.71	4.48962	0.0103047
XM_590488	ALOX12	PREDICTED: Bos taurus 12-lipoxygenase, transcript variant 1 (LOC407169)	92.3419	20.7278	4.45497	0.0258854
XM_872277	LOC533279	PREDICTED: Bos taurus similar to Double-stranded RNA-binding protein Staufen homolog 2, transcript variant 4 (LOC533279)	277.212	62.6739	4.42308	0.00512552
XM_590807	CHPF	Bos taurus similar to Homo sapiens chondroitin polymerizing factor (CHPF)	27768.5	6285.1	4.41816	0.0473211
NM_001076538	ST14	Bos taurus similar to Homo sapiens suppression of tumorigenicity 14 (colon carcinoma) (ST14)	1221.91	276.968	4.41173	0.0384093
NM_001008664	TLR3	Bos taurus toll-like receptor 3 (TLR3)	244.589	55.4517	4.41084	0.023164
NM_001083501	VPS45	Bos taurus similar to Homo sapiens vacuolar protein sorting 45A (yeast) (VPS45A)	1110.36	251.962	4.40684	0.0433414
NM_205771	IGIP	Bos taurus IgA regulatory protein (IGIP)	631.066	144.36	4.37147	0.0389354
XM_586498	WNT10B	Bos taurus similar to Homo sapiens wingless-type MMTV integration site family, member 10B (WNT10B)	1087.51	249.159	4.36469	0.0318441
NM_001014895	ALAD	Bos taurus delta-aminolevulinic acid dehydratase isoform b (ALAD)	735.162	168.63	4.35962	0.0441008
XM_614908	TBC1D8B	Bos taurus similar to Homo sapiens TBC1 domain family, member 8B (with GRAM domain) (TBC1D8B), transcript vari	68.3589	15.7292	4.346	0.0422442
BE684749	TNKS1BP1	Bos taurus similar to Homo sapiens tankyrase 1 binding protein 1, 182kDa (TNKS1BP1)	824.917	189.824	4.3457	0.0191933
NM_001017953	PDGFB	Bos taurus platelet-derived growth factor B (PDGFB)	3281.07	756.577	4.33674	0.0450378
XM_586781	LOC509753	Bos taurus similar to Homo sapiens pleckstrin homology domain containing, family G (with RhoGef domain) member 4 (PLEKHG4)	118.131	27.3082	4.32585	0.0472982
XM_600616	TFR1	PREDICTED: Bos taurus similar to Transferrin receptor protein 1 (TfR1) (TR) (TfR) (Trfr) (CD71 antigen) (T9) (p90) (LOC522336), partia	4512.31	1045.02	4.31793	0.0113409
XM_585774	.	PREDICTED: Bos taurus similar to I-plastin (Intestine-specific plastin) (Plastin-1) (LOC508921)	96.4762	22.4188	4.30336	0.00444645
XM_615615	SH3D19	Bos taurus similar to Homo sapiens SH3 domain protein D19 (SH3D19)	1865.62	433.802	4.30063	0.0487727
NM_001037461	CSTB	Bos taurus similar to Homo sapiens cystatin B (stefin B) (CSTB)	26639.3	6246.14	4.26491	0.00652278
NM_001046244	LOC519522	Bos taurus similar to Homo sapiens chromosome 6 open reading frame 182 (C6orf182)	166.943	39.1608	4.26303	0.0394457
NM_001099179	RAC3	Bos taurus similar to Homo sapiens ras-related C3 botulinum toxin substrate 3 (rho family, small GTP binding protein Rac3) (RAC3)	764.959	179.544	4.26056	0.00906331
XM_865288	CREB5	Bos taurus similar to Homo sapiens cAMP responsive element binding protein 5 (CREB5), transcript variant 2	554.391	131.384	4.21961	0.0419132
NM_001101186	S1PR3	Bos taurus sphingosine-1-phosphate receptor 3 (S1PR3), mRNA.	5141.13	1224.6	4.19818	0.039352
XM_871608	CBX1	Bos taurus similar to Homo sapiens chromobox homolog 1 (HP1 beta homolog Drosophila ) (CBX1)	27506	6557.77	4.19441	0.0289566
XM_593122	JUN	Bos taurus similar to Homo sapiens v-jun sarcoma virus 17 oncogene homolog (avian) (JUN)	50579.3	12058.9	4.19437	0.0151374
NM_001105256	LOC541076	Bos taurus similar to hypothetical protein FLJ32001 (LOC541076)	533.968	127.493	4.18822	0.0228278
XM_604151	AGRN	Bos taurus similar to Homo sapiens agrin (AGRIN)	237.054	56.7129	4.1799	0.00891181
NM_001037446	CD59	Bos taurus similar to CD59 antigen p18-20 (MGC133675)	3902.82	939.962	4.15211	0.0470819
NM_182786	FOS	Bos taurus murine FBJ osteosarcoma viral (v-fos) oncogene homolog (FOS)	34786.3	8393.4	4.14448	0.0222039
NM_001098093	ST5	Bos taurus similar to Homo sapiens suppression of tumorigenicity 5 (ST5), transcript variant 1	774.705	187.32	4.13573	0.0354322
NM_173959	SCD	Bos taurus stearoyl-coenzyme A desaturase (SCD)	3923.4	949.018	4.13416	0.0351881
NM_001102501	IMPACT	Impact homolog (mouse)	1257.64	306.933	4.09743	0.032676
.	.	Unknown	3439.18	845.543	4.06743	0.0143707
XM_590728	ENAH	Bos taurus similar to Homo sapiens enabled homolog (Drosophila) (ENAH), transcript variant 2	1099.51	270.576	4.06358	0.0311714
.	.	Unknown	2942.49	726.174	4.05204	0.0224755
XM_867577	SIPA1L2	Bos taurus similar to Homo sapiens signal-induced proliferation-associated 1 like 2 (SIPA1L2)	1652.56	408.867	4.0418	0.0141194
XM_582184	CCDC34	Bos taurus similar to Homo sapiens coiled-coil domain containing 34 (CCDC34), transcript variant 1	49.2808	12.2118	4.03551	0.0129355
XR_028520	LOC512304	similar to ectonucleotide pyrophosphatase/phosphodiesterase 5 (putative function)	9125.26	2269.08	4.02158	0.00996545
NM_001081735	REXO2	Bos taurus similar to Homo sapiens REX2, RNA exonuclease 2 homolog (S. cerevisiae) (REXO2)	8180.88	2035.25	4.01958	0.0422118
XM_612530	MMP19	Bos taurus similar to Homo sapiens matrix metallopeptidase 19 (MMP19), transcript variant 1	84.5025	21.1996	3.98605	0.0225188
NM_001075243	CH25H	Bos taurus similar to Homo sapiens cholesterol 25-hydroxylase (CH25H)	2248.36	565.701	3.97447	0.0177522
NM_001128504	CHMP4A	Bos taurus similar to Homo sapiens chromatin modifying protein 4A (CHMP4A)	36822.5	9293.97	3.96199	0.0463696
XM_590767	LOC513129	Bos taurus similar to Homo sapiens KIAA1217 (KIAA1217)	74.4466	18.9465	3.92931	0.040924
XM_001254457	TOP2A	Bos taurus similar to Homo sapiens topoisomerase (DNA) II alpha 170kDa (TOP2A)	853.256	217.394	3.92493	0.0439429
XM_613518	CYP26B1/LOC540868	Bos taurus similar to Homo sapiens cytochrome P450, family 26, subfamily B, polypeptide 1 (CYP26B1)	141.546	36.3368	3.8954	0.0425834
NM_001078049	EID2	PREDICTED: Bos taurus similar to CREBBP/EP300 inhibitor 2 (LOC615269)	176.442	45.8274	3.85016	0.0375192
NM_001083773	CRADD	Bos taurus similar to Homo sapiens CASP2 and RIPK1 domain containing adaptor with death domain (CRADD)	10336.1	2693.54	3.83738	0.0152217
NM_001102176	WISP2	PREDICTED: Bos taurus similar to WNT1 inducible signaling pathway protein 2 precursor (WISP-2) (Connective tissue growth factor-like p	94.2519	24.5727	3.83564	0.0374279
XM_592562	.	Bos taurus similar to Homo sapiens kinesin family member 4A (KIF4A)	133.326	34.9707	3.81251	0.0302263
NM_001080318	PEPD	Bos taurus similar to Homo sapiens peptidase D (PEPD)	11181.6	2933.87	3.8112	0.0118731
.	.	Unknown	44.9794	11.8443	3.79755	0.0183697
XM_864488	FZD3	Bos taurus similar to Homo sapiens frizzled homolog 3 (Drosophila) (FZD3)	18581.3	4905.11	3.78813	0.0307075
NM_001075941	CLN8	Bos taurus similar to Homo sapiens ceroid-lipofuscinosis, neuronal 8 (epilepsy, progressive with mental retardation) (CLN8)	14184.9	3747.41	3.78526	0.0193126
NM_001075838	MYO1D	Bos taurus similar to Homo sapiens myosin ID (MYO1D)	2202.02	582.964	3.77728	0.0312324
NM_174725	EPAS1	Bos taurus endothelial PAS domain protein 1 (EPAS1)	7981.42	2113.96	3.77559	0.0471617
NM_001034683	CCDC56	Bos taurus similar to Homo sapiens coiled-coil domain containing 56 (CCDC56)	46232.2	12333.2	3.74857	0.0101691
NM_001075423	DECR1	Bos taurus similar to Homo sapiens 2,4-dienoyl CoA reductase 1, mitochondrial (DECR1), nuclear gene encoding mitochondrial protein	22556.1	6044.85	3.73145	0.0267186
NM_001046421	GBA	Bos taurus similar to Homo sapiens glucosidase, beta; acid (includes glucosylceramidase) (GBA), transcript variant 1	81649.7	22044	3.70394	0.0196542
NM_001038139	ORC3L	Bos taurus similar to Homo sapiens origin recognition complex, subunit 3-like (yeast) (ORC3L), transcript variant 1	1195.18	324.765	3.68012	0.0182261
XM_609807	HDAC7A	Bos taurus similar to Homo sapiens histone deacetylase 7A (HDAC7A), transcript variant 1	129.754	35.3232	3.67333	0.0455127
XM_606600	NR2F6	Bos taurus similar to Homo sapiens nuclear receptor subfamily 2, group F, member 6 (NR2F6)	5649.24	1540.59	3.66692	0.0329932
NM_174344	HSPA3	Bos taurus heat shock 70 kD protein 3 (HSPA3)	18840.4	5156.44	3.65375	0.0249836
.	.	Unknown	91.6353	25.1235	3.64739	0.0136873
XM_601394	egr1	Bos taurus similar to Homo sapiens early growth response 1 (EGR1)	64632	17902.1	3.61032	0.0246334
NM_176620	PAG9	Bos taurus pregnancy-associated glycoprotein 9 (PAG9)	36.4583	10.1322	3.59826	0.0313754
XR_028402	CENTD3	Bos taurus similar to Homo sapiens centaurin, delta 3 (CENTD3)	24670.9	6866.69	3.59283	0.0280682
.	.	Unknown	9002.38	2506.05	3.59226	0.0371724
NM_001075347	THAP3	Bos taurus similar to Homo sapiens THAP domain containing, apoptosis associated protein 3 (THAP3)	1928.68	537.336	3.58933	0.0499977
NM_001024555	HOOK2	Bos taurus hook homolog 2 (HOOK2)	480.963	134.048	3.588	0.00996733
XM_590367	IGFL1	Bos taurus similar to Homo sapiens IGF-like family member 1 (IGFL1)	30.3453	8.55498	3.54709	0.00464694
NM_001035062	KRTCAP3	Bos taurus similar to Homo sapiens keratinocyte associated protein 3 (KRTCAP3)	1050.71	297.06	3.53704	0.0320071
XM_615384	BEND5	Bos taurus similar to Homo sapiens chromosome 1 open reading frame 165 (C1orf165)	2438.33	690.528	3.53111	0.0422652
XM_001252441	LOC496253	similar to LOC496253 protein	3804.05	1088.17	3.49582	0.0435635
NM_174671	SLC25A11	Bos taurus solute carrier family 25 (mitochondrial carrier; oxoglutarate carrier), member 11 (SLC25A11)	9130.7	2616.82	3.48924	0.038867
XM_615809	DLG5	Bos taurus similar to Homo sapiens discs, large homolog 5 (Drosophila) (DLG5)	1257.68	361.325	3.48075	0.0370355
XM_599997	EEF2K	Bos taurus similar to Homo sapiens eukaryotic elongation factor-2 kinase (EEF2K)	13639.9	3926.78	3.47358	0.0374734
XM_868771	FAM161A	Bos taurus similar to Homo sapiens hypothetical protein FLJ13305 (FLJ13305)	2914.58	845.414	3.4475	0.0125869
NM_001038514	CALR3	Bos taurus similar to Homo sapiens calreticulin 3 (CALR3)	1085.41	315.535	3.43991	0.00796016
NM_001038548	PCCB	Bos taurus similar to Homo sapiens propionyl Coenzyme A carboxylase, beta polypeptide (PCCB)	2137.83	624.412	3.42374	0.0209257
XM_864013	COL23A1	Bos taurus similar to Homo sapiens collagen, type XXIII, alpha 1 (COL23A1)	119.149	34.8909	3.41489	0.0256054
NM_001097573	ECT2	Bos taurus similar to Homo sapiens epithelial cell transforming sequence 2 oncogene (ECT2)	1475.7	436.557	3.3803	0.048376
XM_870119	ZFP95	Bos taurus similar to Homo sapiens zinc finger protein 95 homolog (mouse) (ZFP95), transcript variant 1	11276.1	3365.3	3.3507	0.0382425
XM_588793	AK3L1	Bos taurus similar to Homo sapiens adenylate kinase 3-like 1 (AK3L1), nuclear gene encoding mitochondrial protein, transcript variant	163.278	48.9751	3.33391	0.0446894
XM_599997	EEF2K	eukaryotic elongation factor-2 kinase	12049.6	3614.67	3.33352	0.0486694
NM_176657	FCGRT	Bos taurus Fc fragment of IgG, receptor, transporter, alpha (FCGRT)	54436.6	16347.5	3.32998	0.021425
XM_868695	BNC2	PREDICTED: Bos taurus similar to basonuclin 2 (LOC616628)	68.7321	20.6877	3.32237	0.041144
NM_001014896	HDHD3	Bos taurus haloacid dehalogenase-like hydrolase domain containing 3 (HDHD3)	1184.99	356.839	3.32079	0.00875008
NM_001078041	PLD3	Bos taurus similar to Homo sapiens phospholipase D family, member 3 (PLD3), transcript variant 2	3318.4	1003	3.30846	0.033488
NM_174792	FTL	Bos taurus ferritin, light polypeptide (FTL)	49346.5	15043.7	3.28023	0.017907
BC112756	CD16a	Bos taurus similar to Homo sapiens Fc fragment of IgG, low affinity IIIa, receptor (CD16a) (FCGR3A)	13631.5	4164.8	3.27303	0.0470793
NM_001017933	ACADSB	Bos taurus similar to Homo sapiens acyl-Coenzyme A dehydrogenase, short/branched chain (ACADSB), nuclear gene	2708.73	827.929	3.27169	0.0477246
NM_001014863	GFOD2	Bos taurus similar to Homo sapiens glucose-fructose oxidoreductase domain containing 2 (GFOD2)	520.136	160.414	3.24247	0.0226434
NM_001046181	ALDH18A1	Bos taurus similar to Homo sapiens aldehyde dehydrogenase 18 family, member A1 (ALDH18A1), nuclear gene encoding mitochondrial protein	9677.91	2985.34	3.2418	0.0442971
NM_001076026	LIN37	Bos taurus similar to Homo sapiens protein F25965 (F25965)	1916.22	593.856	3.22673	0.0153643
NM_001083489	COMMD10	Bos taurus similar to Homo sapiens COMM domain containing 10 (COMMD10)	9657.87	2994.73	3.22498	0.0150328
NM_001080361	TMEM159	Bos taurus transmembrane protein 159 (TMEM159)	612.027	191.114	3.20242	0.0274983
NM_001075990	PAAF1	Bos taurus similar to Homo sapiens WD repeat domain 71 (WDR71)	958.779	300.15	3.19434	0.0337849
NM_176626	PAG18	Bos taurus pregnancy-associated glycoprotein 18 (PAG18)	184.509	57.7917	3.19265	0.0124335
NM_001075525	C5H12ORF57	Bos taurus similar to Homo sapiens chromosome 12 open reading frame 57 (C12orf57)	34600.1	10899.3	3.17452	0.0392197
XM_614589	MARVELD2	Bos taurus similar to Homo sapiens MARVEL domain containing 2 (MARVELD2), transcript variant 2	378.303	119.897	3.15524	0.0267947
NM_001001598	P4HA3	Bos taurus similar to Homo sapiens procollagen-proline, 2-oxoglutarate 4-dioxygenase (proline 4-hydroxylase),	3194.82	1019.27	3.13443	0.0104962
XM_591413	ZNF768	PREDICTED: Bos taurus similar to zinc finger protein 239 (predicted) (LOC513685)	57650.3	18398.1	3.13348	0.0236863
NM_001076399	FN3KRP	Bos taurus similar to Homo sapiens fructosamine-3-kinase-related protein (FN3KRP)	1830.98	584.865	3.1306	0.0107119
NM_001078087	C19H17orf62	Bos taurus similar to Homo sapiens chromosome 17 open reading frame 62 (C17orf62)	8171.13	2613.6	3.12641	0.0243299
.	.	Unknown	60.2846	19.3853	3.10981	0.0106201
.	.	Unknown	4268.4	1374.59	3.10521	0.0335592
NM_001081593	C8H4orf27	Bos taurus similar to Homo sapiens chromosome 4 open reading frame 27 (C4orf27)	9549.11	3095.42	3.08492	0.0201499
NM_001003903	VKORC1	Bos taurus vitamin K epoxide reductase complex, subunit 1 (VKORC1)	1532.18	498.022	3.07652	0.018245
XM_868601	OSBPL1A	Bos taurus similar to Homo sapiens oxysterol binding protein-like 1A (OSBPL1A), transcript variant OSBPL1B	1854.88	603.213	3.075	0.0296053
XM_612396	PRKA11	Bos taurus similar to Homo sapiens A kinase (PRKA) anchor protein 11 (AKAP11), transcript variant 1	25413.9	8267.58	3.07393	0.021342
NM_001045939	GCDH	Bos taurus similar to Homo sapiens glutaryl-Coenzyme A dehydrogenase (GCDH), nuclear gene encoding mitochondrial protein, transcript v	12179.8	3998.69	3.04596	0.0412435
XM_580963	TAF1	Bos taurus similar to Homo sapiens TAF1 RNA polymerase II, TATA box binding protein (TBP)-associated factor, 3	11544.5	3801.99	3.03643	0.0352345
.	.	Unknown	7695.02	2538.9	3.03084	0.0140674
NM_001080236	C23H6orf129	Bos taurus similar to Homo sapiens chromosome 6 open reading frame 129 (C6orf129)	2098.85	693.271	3.02746	0.020687
NM_001076312	TSEN15	Bos taurus similar to Homo sapiens chromosome 1 open reading frame 19 (C1orf19)	33062.8	10948.5	3.01985	0.0437282
NM_001035011	MATK	Bos taurus similar to Homo sapiens megakaryocyte-associated tyrosine kinase (MATK), transcript variant 1	19167.7	6398.64	2.99558	0.0488763
XM_867319	ZNF219	Bos taurus similar to Homo sapiens zinc finger protein 219 (ZNF219)	5405.75	1808.34	2.98935	0.0116804
NM_001034791	MAPBPIP	Bos taurus similar to Homo sapiens mitogen-activated protein-binding protein-interacting protein (MAPBPIP)	23970.6	8052.33	2.97685	0.0372937
XM_863873	RNF128	Bos taurus similar to Homo sapiens ring finger protein 128 (RNF128), transcript variant 1	161.628	54.3969	2.97127	0.00565988
XM_001249626	KLHDC5	Bos taurus similar to Homo sapiens kelch domain containing 5 (KLHDC5)	1765.09	596.75	2.95785	0.00814689
NM_001102545	KCTD7	potassium channel tetramerisation domain containing 7	4113.01	1397.06	2.94405	0.0269773
XM_593079	SLC8A3	Bos taurus similar to Homo sapiens solute carrier family 8 (sodium-calcium exchanger), member 3 (SLC8A3), transcript variant a	118.233	40.1768	2.94283	0.0431873
XM_614178	UCK2	Bos taurus similar to Homo sapiens uridine-cytidine kinase 2 (UCK2)	8178.38	2785.73	2.93581	0.0397394
NM_001103094	CBX6	Bos taurus similar to Homo sapiens neuronal pentraxin receptor (NPTXR), transcript variant 3	817.971	280.144	2.91982	0.00602679
NM_001014849	COQ7	Bos taurus COQ7 protein (COQ7)	8282.09	2840.4	2.91581	0.0388725
NM_001100363	GPD1L	Bos taurus similar to Homo sapiens glycerol-3-phosphate dehydrogenase 1-like (GPD1L)	149.262	51.2664	2.9115	0.0055208
XM_614377	CCBE1	PREDICTED: Bos taurus similar to collagen and calcium binding EGF domains 1 (LOC534569)/Bos taurus similar to KIAA1983 protein (CCBE1),	51.0277	17.7523	2.87442	0.0339953
NM_001040542	IHPK3	Bos taurus inositol hexaphosphate kinase 3 (IHPK3)	3966.94	1391.52	2.85078	0.0420265
XM_615234	ZNF236	Bos taurus similar to Homo sapiens zinc finger protein 436 (ZNF436)	6849.3	2409.37	2.84278	0.0163934
NM_174031	CTSB	Bos taurus cathepsin B (CTSB)	30347.7	10732	2.82778	0.00699335
XM_864298	MSRB2	PREDICTED: Bos taurus similar to methionine sulfoxide reductase B2 (MSRB2)	11803	4194.14	2.81417	0.0124139
NM_001035326	CTSA	Bos taurus similar to Homo sapiens protective protein for beta-galactosidase (galactosialidosis) (PPGB)	17074.1	6073.11	2.81143	0.046409
XM_608933	LOC530461/ C12orf72	Bos taurus similar to Homo sapiens hypothetical protein MGC50559 (MGC50559)	757.302	270.836	2.79616	0.0210823
NM_174033	CYB5	Bos taurus CYB5 protein (CYB5)	28136	10064.2	2.79566	0.041683
.	.	Unknown	2022.75	725.064	2.78975	0.00695204
XM_589053	ZMYND15	Bos taurus similar to Homo sapiens zinc finger, MYND-type containing 15 (ZMYND15)	2419.38	868.09	2.787	0.0222127
XM_593516	NKAP	NFKB activating protein	322.546	116.164	2.77664	0.0470323
XM_612667	RASAL2	Bos taurus similar to Homo sapiens RAS protein activator like 2 (RASAL2), transcript variant 1	2810.67	1017.74	2.76167	0.00980544
XM_001251062	LAGE3	Bos taurus similar to Homo sapiens L antigen family, member 3 (LAGE3)	9182.43	3330.17	2.75734	0.0301437
NM_001035468	MTCBP1	Bos taurus similar to Homo sapiens acireductone dioxygenase 1 (ADI1)	1394.18	506.711	2.75143	0.00151825
NM_001015535	ILVBL	Bos taurus ilvB (bacterial acetolactate synthase)-like (ILVBL)	682.527	248.74	2.74394	0.0238728
XM_591125	FOXA3	Bos taurus similar to Homo sapiens forkhead box A3 (FOXA3)	365.264	133.216	2.74189	0.0257473
XM_870775	LOC618444	PREDICTED: Bos taurus similar to torsin family 2, member A (LOC618444)	27170.1	9913.23	2.74079	0.0258274
NM_001075917	MAPRE3	Bos taurus similar to Homo sapiens microtubule-associated protein, RP/EB family, member 3 (MAPRE3)	5591.15	2053.79	2.72237	0.0471536
NM_001102164	RMND1	Bos taurus similar to Homo sapiens chromosome 6 open reading frame 96 (C6orf96)	3908.88	1436.38	2.72134	0.0321622
NM_001075214	GSTO1	Bos taurus similar to Homo sapiens glutathione S-transferase omega 1 (GSTO1)	10345.8	3804.23	2.71957	0.0497736
NM_001075228	C28H10orf57	Bos taurus similar to Homo sapiens chromosome 10 open reading frame 57 (C10orf57)	15052.2	5549.34	2.71245	0.0268216
.	.	Unknown	20320.8	7498	2.71016	0.0368753
XM_001252535	IPP	IPP intracisternal A particle-promoted polypeptide	1524.06	563.043	2.70682	0.0465013
NM_001046406	PSMD10	Bos taurus similar to Homo sapiens proteasome (prosome, macropain) 26S subunit, non-ATPase, 10 (PSMD10), transcript variant 1	19999.8	7417.36	2.69636	0.0212281
NM_001034258	OCIAD2	Bos taurus similar to Homo sapiens OCIA domain containing 2 (OCIAD2), transcript variant 2	2905.72	1081.86	2.68586	0.0262451
.	.	Unknown	13732.7	5113.41	2.68563	0.00626656
XM_001253578	GTF2A1	Bos taurus similar to Homo sapiens general transcription factor IIA, 1, 19/37kDa (GTF2A1), transcript variant	9924.85	3700.85	2.68179	0.0258906
XM_599261	ZIP-10	Bos taurus similar to Homo sapiens solute carrier family 39 (zinc transporter), member 10 (SLC39A10)	5454.84	2039.08	2.67516	0.0357566
NM_001081546	HN1L	Bos taurus similar to Homo sapiens chromosome 16 open reading frame 34 (C16orf34)	24182.1	9047.42	2.6728	0.0142423
NM_001081590	CORO1C	Bos taurus similar to Homo sapiens coronin, actin binding protein, 1C (CORO1C)	30595.2	11493.6	2.66194	0.035
NM_001046260	RCN3	Bos taurus similar to Homo sapiens reticulocalbin 3, EF-hand calcium binding domain (RCN3)	62.0237	23.3407	2.65731	0.0247332
NM_001101170	SOBP	Bos taurus similar to Homo sapiens hypothetical protein FLJ10159 (FLJ10159)	1232.34	464.33	2.654	0.0440801
XM_587772	ATXN2L	Bos taurus similar to Homo sapiens ataxin 2-like (ATXN2L), transcript variant A	5186.55	1975.74	2.62511	0.0306901
XM_608629	SLC17A5	Bos taurus similar to Homo sapiens solute carrier family 17 (anion/sugar transporter), member 5 (SLC17A5)	1769.92	676.919	2.61467	0.033605
NM_175816	ATPIF1	Bos taurus ATPase inhibitory factor 1 (ATPIF1)	70468	27087.1	2.60153	0.0283499
NM_001035271	KLF6	Bos taurus similar to Homo sapiens Kruppel-like factor 6 (KLF6), transcript variant 2	75139.8	28915.8	2.59857	0.0290271
NM_174737	PCK1	Bos taurus phosphoenolpyruvate carboxykinase 1 (soluble) (PCK1)	17.4707	6.73254	2.59496	0.0499432
NM_001076970	GPR89A	Bos taurus similar to Homo sapiens G protein-coupled receptor 89A (GPR89A)	11021.1	4251.13	2.59251	0.0259066
XM_585328	LOC508540	PREDICTED: Bos taurus similar to Protein FAM47A (LOC508540)	20.8663	8.05168	2.59154	0.023715
NM_001102216	ZNF565	Bos taurus similar to Homo sapiens zinc finger protein 565 (ZNF565), transcript variant 2	1164.84	449.961	2.58876	0.0111782
NM_001046225	PAQR6	Bos taurus similar to Homo sapiens progestin and adipoQ receptor family member VI (PAQR6), transcript variant 1	14909.6	5783.95	2.57775	0.0425038
NM_001102099	FRMD4B	Bos taurus similar to PREDICTED: Homo sapiens FERM domain containing 4B (FRMD4B)	755.137	293.32	2.57445	0.0356978
XM_001790020	ABCB9	Bos taurus similar to Homo sapiens ATP-binding cassette, sub-family B (MDR/TAP), member 9 (ABCB9), transcript	375.764	146.032	2.57317	0.0354703
XM_607717	LOC529273	PREDICTED: Bos taurus similar to ankyrin repeat domain 40 (LOC529273)	5112.13	1987.64	2.57196	0.0265178
NM_001076896	TFB1M	PREDICTED: Bos taurus similar to transcription factor B1, mitochondrial (LOC615709), partial mRNA.	216.921	84.6498	2.56257	0.0461365
NM_001075459	ASAH1	Bos taurus similar to Homo sapiens N-acylsphingosine amidohydrolase (acid ceramidase) 1 (ASAH1), transcript variant 1	32499.1	12699.6	2.55905	0.0402009
XM_870123	SCNN1G	PREDICTED: Bos taurus similar to sodium channel, nonvoltage-gated 1, gamma (LOC617802)	32.5609	12.7626	2.55127	0.04464
XM_866426	MGC157372	Bos taurus similar to Homo sapiens chromosome 14 open reading frame 101 (C14orf101)	459.407	181.096	2.53681	0.049554
NM_001075642	FBF1	PREDICTED: Bos taurus similar to Fas (TNFRSF6) binding factor 1, transcript variant 1 (LOC513998)	5251.89	2078.97	2.5262	0.0455989
NM_001037481	FKBP2	Bos taurus similar to Homo sapiens FK506 binding protein 2, 13kDa (FKBP2), transcript variant 2	84989.1	33668.9	2.52425	0.0316688
.	.	Unknown	59.5359	23.6087	2.52178	0.0100137
XM_612488	RABGAP1	Bos taurus similar to Homo sapiens RAB GTPase activating protein 1 (RABGAP1)	23952.7	9520.49	2.51591	0.0355681
NM_001075808	SIL1	Bos taurus similar to Homo sapiens SIL1 homolog, endoplasmic reticulum chaperone (S. cerevisiae) (SIL1), transcript variant 2	2170.63	864.106	2.512	0.0189741
NM_001034789	TCTA	Bos taurus similar to Homo sapiens T-cell leukemia translocation altered gene (TCTA)	7281.4	2901.27	2.50973	0.00580184
NM_001046511	ARD1A	Bos taurus similar to Homo sapiens ARD1 homolog A, N-acetyltransferase (S. cerevisiae) (ARD1A)	5856.57	2339.2	2.50367	0.0317022
NM_001046491	MOBKL2B	Bos taurus similar to Homo sapiens MOB1, Mps One Binder kinase activator-like 2B (yeast) (MOBKL2B)	1001.69	401.466	2.49507	0.00306253
NM_001077113	C23H6orf130	Bos taurus similar to Homo sapiens chromosome 6 open reading frame 130 (C6orf130)	13780.6	5543.15	2.48605	0.0301425
XM_585411	MGC140754	Bos taurus similar to Homo sapiens chromosome 7 open reading frame 36 (C7orf36)	38.6892	15.5799	2.48328	0.0127776
XM_614299	TBC1D30	Bos taurus similar to PREDICTED: Homo sapiens KIAA0984 protein (KIAA0984)	80.5074	32.4485	2.48109	0.0259678
NM_001075267	CNPY2	Bos taurus similar to Homo sapiens transmembrane protein 4 (TMEM4)	19495.5	7908.29	2.46519	0.00492064
NM_001034601	OVCA2	Bos taurus candidate tumor suppressor in ovarian cancer 2 (OVCA2),	20100.3	8162.24	2.4626	0.0221872
NM_001130758	ATOX1	Bos taurus similar to Homo sapiens ATX1 antioxidant protein 1 homolog (yeast) (ATOX1)	2501.02	1017.37	2.45832	0.0254491
NM_001046193	ATF3	Bos taurus similar to Homo sapiens activating transcription factor 3 (ATF3), transcript variant 1	10258.6	4246.03	2.41604	0.0300313
XM_591998	RNASEN	Bos taurus similar to Homo sapiens ribonuclease III, nuclear (RNASEN)	4813.33	1994.1	2.41378	0.03264
NM_001034474	TAX1BP3	Bos taurus similar to Homo sapiens Tax1 (human T-cell leukemia virus type I) binding protein 3 (TAX1BP3)	279.906	116.444	2.40378	0.0284751
NM_176672	GRIM19	Bos taurus cell death-regulatory protein GRIM19 (GRIM19)	80394	33487.6	2.40072	0.0107471
XM_614489	NEK9	PREDICTED: Bos taurus similar to Serine/threonine-protein kinase Nek9 (NimA-related protein kinase 9) (Never in mitosis A-related kinase 9) (Nercc1 kinase) (NIMA-related kinase 8) (Nek8) (NEK9), mRNA	32551.1	13563.6	2.3999	0.0148954
NM_001034672	TSPAN33	Bos taurus similar to Homo sapiens tetraspanin 33 (TSPAN33)	442.405	184.89	2.39281	0.0260227
NM_001002885	TMSB4X	Bos taurus thymosin beta 4, X chromosome (TMSB4X)	207945	87282.8	2.38241	0.015881
NM_001038133	NIT2	Bos taurus similar to Homo sapiens nitrilase family, member 2 (NIT2)	17284.5	7264.91	2.37917	0.0480056
NM_001075510	TTLL12	Bos taurus similar to Homo sapiens tubulin tyrosine ligase-like family, member 12 (TTLL12)	42726.7	17977.9	2.37662	0.048084
.	.	Unknown	51102.3	21534.6	2.37302	0.0226521
NM_001101908	TMEM120B	Bos taurus similar to PREDICTED: Homo sapiens hypothetical LOC144404 (LOC144404)	650.119	274.083	2.37198	0.0391167
XM_585783	MRPS15	Bos taurus mitochondrial 16S rRNA/mitochondrial ribosomal protein S15	72282.6	30554.8	2.36568	0.0298026
NM_001098121	MGC148834	Bos taurus similar to Homo sapiens chromosome 1 open reading frame 25 (C1orf25)	648.978	274.573	2.36359	0.0244077
XM_595997	ENOX2	Bos taurus similar to Homo sapiens cytosolic ovarian carcinoma antigen 1 (COVA1), transcript variant 2	16.3196	6.90478	2.36352	0.0334278
NM_001035321	PSCD4	Bos taurus similar to Homo sapiens pleckstrin homology, Sec7 and coiled-coil domains 4 (PSCD4)	19214.5	8131.97	2.36285	0.0112709
NM_001075249	PTGR2	Bos taurus similar to Homo sapiens zinc binding alcohol dehydrogenase, domain containing 1 (ZADH1)	5231	2220.93	2.35531	0.0471418
NM_001110018	MAPK3	Bos taurus similar to Homo sapiens mitogen-activated protein kinase 3 (MAPK3), transcript variant 1	9961.17	4233.75	2.3528	0.0101509
XM_589466	LIPH	Bos taurus similar to Homo sapiens lipase, member H (LIPH)	60.4985	25.7225	2.35196	0.0173768
NM_001046049	VPS33A	Bos taurus similar to Homo sapiens vacuolar protein sorting 33 homolog A (S. cerevisiae) (VPS33A)	6050.55	2582.89	2.34256	0.0102871
XM_613025	LOC533577	Bos taurus similar to Homo sapiens chromosome 9 open reading frame 40 (C9orf40)	8561.87	3656.81	2.34135	0.0435325
.	.	Unknown	264.119	113.101	2.33525	0.0310641
XM_001253300	TBKBP1	Bos taurus similar to Homo sapiens TBK1 binding protein 1 (TBKBP1)	21022.4	9039.02	2.32574	0.00541107
NM_001076857	PRPSAP1	Bos taurus similar to Homo sapiens phosphoribosyl pyrophosphate synthetase-associated protein 1 (PRPSAP1)	13875.8	5990.75	2.3162	0.0147948
XM_595840	TRIM31	PREDICTED: Bos taurus similar to tripartite motif-containing 31 (LOC517666)	60.7318	26.2672	2.31208	0.0430399
.	.	Unknown	17549.4	7611.47	2.30564	0.0357538
.	.	Unknown	722.259	314.449	2.29691	0.04532
NM_001037486	MDP-1	Bos taurus similar to Homo sapiens magnesium-dependent phosphatase 1 (MDP-1)	6508.01	2868.42	2.26885	0.00992599
XM_001253237	KOX4	PREDICTED: Bos taurus similar to zinc finger protein 7 (KOX 4, clone HF.16) (LOC785799)	6685.83	2957.35	2.26075	0.0467848
NM_001076385	ERCC1	Bos taurus similar to Homo sapiens excision repair cross-complementing rodent repair deficiency, complementation group 1 (includes ove	8224.15	3639.79	2.25951	0.0400263
XM_866153	C11H2ORF64	PREDICTED: Bos taurus similar to CG13018-PA, transcript variant 1 (LOC614794)	8400.79	3734.14	2.24974	0.033704
NM_001110187	MRPL34	Bos taurus similar to Homo sapiens mitochondrial ribosomal protein L34 (MRPL34), nuclear gene encoding mitocho	1380.55	614.798	2.24554	0.0312804
NM_001114516	C21orf51	Bos taurus similar to Homo sapiens chromosome 21 open reading frame 51 (C21orf51), transcript variant 1	4839.02	2163.03	2.23715	0.0408104
XM_866172	CLEC7A	Bos taurus similar to Homo sapiens C-type lectin domain family 7, member A (CLEC7A), transcript variant 1	49.9926	22.3735	2.23445	0.033738
NM_001013598	PSMD4	Bos taurus proteasome 26S non-ATPase subunit 4 (PSMD4)	55095.6	24659.2	2.23428	0.0176509
NM_174238	ALCAM	Bos taurus similar to Homo sapiens activated leukocyte cell adhesion molecule (ALCAM)	6621.17	2964.45	2.23353	0.0257913
NM_001076922	TPD52	Bos taurus similar to Homo sapiens tumor protein D52 (TPD52), transcript variant 3	27874.9	12494.5	2.23097	0.00707336
NM_001076227	LANCL1	PREDICTED: Bos taurus similar to LanC-like protein 1 (40 kDa erythrocyte membrane protein) (p40) (LOC540559)	1569.47	706.812	2.22049	0.00171155
XM_586187	DEAF1	Bos taurus similar to Homo sapiens deformed epidermal autoregulatory factor 1 (Drosophila) (DEAF1)	1859.23	838.204	2.2181	0.0168738
NM_001034761	DAD1	Bos taurus similar to Homo sapiens defender against cell death 1 (DAD1)	26131.5	11783.3	2.21766	0.0348788
NM_001075187	SMPD1	Bos taurus similar to Homo sapiens sphingomyelin phosphodiesterase 1, acid lysosomal (acid sphingomyelinase) (SMPD1), transcript varia	27821.5	12591	2.20962	0.0392933
XM_592247	ZFYVE26	Bos taurus similar to Homo sapiens zinc finger, FYVE domain containing 26 (ZFYVE26)	6978.83	3169.41	2.20193	0.0210298
XM_616955	JPH1	Bos taurus similar to Homo sapiens junctophilin 1 (JPH1)	16.9596	7.75553	2.18678	0.0264751
NM_001075932	AGPAT5	Bos taurus similar to Homo sapiens 1-acylglycerol-3-phosphate O-acyltransferase 5 (lysophosphatidic acid acyltransferase, epsilon) (AG	5474.57	2506.52	2.18414	0.00989047
NM_001083682	CD2BP2	Bos taurus similar to Homo sapiens CD2 (cytoplasmic tail) binding protein 2 (CD2BP2)	18762.6	8620.41	2.17653	0.0313974
NM_183407	STK25	Bos taurus STK25 protein (STK25)	19618.7	9029.81	2.17265	0.0371583
.	.	Unknown	36.2322	16.7263	2.16618	0.00826578
NM_001076237	SLC39A7	Bos taurus similar to Homo sapiens solute carrier family 39 (zinc transporter), member 7 (SLC39A7)	68353.1	31666.5	2.15854	0.0201274
XM_602927	CAPS2	Bos taurus similar to Homo sapiens calcyphosine 2 (CAPS2)	15.9058	7.41174	2.14603	0.0163257
NM_174721	PSEN1	Bos taurus presenilin 1 (PSEN1)	4713.82	2199.2	2.14342	0.0241992
NM_182988	BANF1	Bos taurus barrier to autointegration factor 1 (BANF1)	13731.4	6408.05	2.14283	0.00149219
NM_001035329	KIFAP3	Bos taurus similar to Homo sapiens kinesin-associated protein 3 (KIFAP3)	1012.98	473.786	2.13805	0.0192417
XM_599267	LOC521010	PREDICTED: Bos taurus similar to FK506-binding protein 2 precursor (Peptidyl-prolyl cis-trans isomerase) (PPIase) (Rotamase) (13 kDa F	58171.7	27231.7	2.13618	0.0228017
NM_001075831	SNAP23	Bos taurus similar to Homo sapiens synaptosomal-associated protein, 23kDa (SNAP23), transcript variant 3	20481	9611.26	2.13093	0.0213462
NM_174770	GPX4	Bos taurus glutathione peroxidase 4 (phospholipid hydroperoxidase) (GPX4)	16872.1	7933.05	2.12681	0.0209366
XM_593788	NKAPL	Bos taurus similar to Homo sapiens chromosome 6 open reading frame 194 (C6orf194)	29.8596	14.1157	2.11534	0.0404107
NM_001076313	IDH3G	Bos taurus similar to Homo sapiens isocitrate dehydrogenase 3 (NAD+) gamma (IDH3G), nuclear gene encoding mitochondrial protein, trans	9779.53	4627.41	2.11338	0.0346695
NM_001100342	MMAA	Bos taurus similar to Homo sapiens methylmalonic aciduria (cobalamin deficiency) cblA type (MMAA)	1153.43	551.572	2.09116	0.0284206
NM_001014861	NR1H3	Bos taurus nuclear receptor subfamily 1, group H, member 3 (NR1H3)	10998	5264.68	2.08902	0.00557745
AW660070	.	Unknown	9625.86	4615.78	2.08542	0.0279114
NM_001038544	GAMT	Bos taurus similar to Homo sapiens guanidinoacetate N-methyltransferase (GAMT), transcript variant 1	2007.91	964.886	2.08099	0.0272394
NM_001075381	NUCB2	Bos taurus similar to Homo sapiens nucleobindin 2 (NUCB2)	21164.2	10197.2	2.07551	0.042651
NM_001080262	DDB1	Bos taurus similar to Homo sapiens damage-specific DNA binding protein 1, 127kDa (DDB1)	33818.1	16320.9	2.07209	0.0287695
NM_001099056	PHLDB3	pleckstrin homology-like domain, family B, member 1 (LOC653583)	401.985	194.789	2.0637	0.0378344
XR_027462	CENPA	Bos taurus similar to Homo sapiens centromere protein A (CENPA), transcript variant 1	11730.9	5691.65	2.06107	0.0231715
NM_205806	ST3GAL-IV	Bos taurus alpha2,3-sialyltransferase (ST3GAL-IV)	13948.3	6784.19	2.056	0.0456437
NM_001114192	HSPA4	Bos taurus similar to Homo sapiens heat shock 70kDa protein 4 (HSPA4), transcript variant 1	10840.5	5276.44	2.05453	0.0192223
XM_001254563	MSL1	Bos taurus similar to PREDICTED: Homo sapiens hypothetical protein LOC339287, transcript variant 2 (LOC339287)	27506.2	13409.7	2.05122	0.0421552
NM_001035276	ERCC5	Bos taurus similar to Homo sapiens excision repair cross-complementing rodent repair deficiency, complementation group 5 (xeroderma pi	48233.6	23572.1	2.04621	0.0195601
NM_001038147	CCDC50	Bos taurus similar to Homo sapiens coiled-coil domain containing 50 (CCDC50), transcript variant 1	5663	2770.98	2.04368	0.0438826
NM_001034608	MRPL18	Bos taurus similar to Homo sapiens mitochondrial ribosomal protein L18 (MRPL18), nuclear gene encoding mitochondrial protein	12172	5971.39	2.03838	0.0201106
NM_181021	GNAS1	Bos taurus guanine nucleotide binding protein (G protein), alpha stimulating activity polypeptide 1 (GNAS1)	52453.1	25748.7	2.03713	0.0129377
XM_592427	OAF	PREDICTED: Bos taurus similar to RIKEN cDNA D130038B21 (LOC514557)	50.1345	24.6234	2.03605	0.030079
NM_001083443	HIF1AN	Bos taurus similar to Homo sapiens hypoxia-inducible factor 1, alpha subunit inhibitor (HIF1AN)	24699.9	12135.2	2.03539	0.0231082
NM_001075404	RSRC1	PREDICTED: Bos taurus similar to arginine/serine-rich coiled-coil 1 (LOC509437)	3495.37	1720.25	2.03191	0.0151797
NM_001046605	REEP5	Bos taurus similar to Homo sapiens receptor accessory protein 5 (REEP5)	45434.5	22510.3	2.01838	0.0410646
XM_582598	LOC506185	PREDICTED: Bos taurus hypothetical LOC506185 (LOC506185)	12351.8	6137.69	2.01244	0.0489676

## Sheet: Blood
Accession Number	Gene Official Symbol	Description	Lsmean Endometrium	Lsmean Blood	Fold Change	P-value
NM_001001149	CALCB	Bos taurus calcitonin receptor-stimulating peptide-1 (LOC407218)	192.109	4564.02	23.7573	0.0199964
XM_593037	FCRL3	Bos taurus similar to Homo sapiens Fc receptor-like 3 (FCRL3), transcript variant 1	7.77129	181.158	23.3112	0.0017745
NM_001077854	MS4A1	Bos taurus similar to Homo sapiens membrane-spanning 4-domains, subfamily A, member 1 (MS4A1), transcript vari	303.891	6758.7	22.2404	0.0443199
NM_001075915	POU2AF1	Bos taurus similar to Homo sapiens POU domain, class 2, associating factor 1 (POU2AF1)	21.929	465.274	21.2173	0.0148154
XM_869148	CCR3	Bos taurus similar to Homo sapiens chemokine (C-C motif) receptor 3 (CCR3), transcript variant 1	7.59102	150.612	19.8408	0.00714806
NM_181017	TAC3	Bos taurus tachykinin 3, neurokinin beta (TAC3)	11.1336	201.096	18.0621	0.0477602
NM_001076259	PTX3	Bos taurus similar to Homo sapiens pentraxin-related gene, rapidly induced by IL-1 beta (PTX3)	932.638	16716	17.9232	0.0467037
XM_001252761	SPIB	Bos taurus similar to Homo sapiens Spi-B transcription factor (Spi-1/PU.1 related) (SPIB)	56.5645	973.223	17.2055	0.0446636
NM_001077854	MS4A1	PREDICTED: Bos taurus similar to B-lymphocyte antigen CD20 (B-lymphocyte surface antigen B1) (Leu-16) (Bp35) (LOC505653)	55.6425	933.495	16.7766	0.0419259
NM_001035025	MYL2	Bos taurus similar to Homo sapiens myosin, light polypeptide 2, regulatory, cardiac, slow (MYL2)	20.0533	322.59	16.0866	0.0150273
CB430318	.	Unknown	311.687	4764.17	15.2852	0.014876
NM_001076094	C25H16orf65	PREDICTED: Bos taurus similar to membrane associated guanylate kinase, WW and PDZ domain containing 1 (LOC537386)	12.066	178.682	14.8087	0.00635081
CB450328	.	Bos taurus similar to Homo sapiens Mediterranean fever (MEFV)	206.759	3048.39	14.7436	0.000632973
NM_174360	IL8RB	Bos taurus interleukin 8 receptor, beta (IL8RB)	16.8939	244.616	14.4796	0.00322156
NM_001099202	CT47B1	Bos taurus cancer/testis antigen family 147, member B1 (CT47B1)	39.4145	546.454	13.8643	0.0105102
U63639	IGHG3	Bos taurus IgG3 heavy chain, constant region	15.1052	197.598	13.0814	0.0281893
BE684495	.	Unknown	10.596	137.081	12.9371	0.0017549
CB427006	.	Unknown	70.6552	895.065	12.6681	0.0192685
XR_027785	ARID5B	Bos taurus similar to Homo sapiens AT rich interactive domain 5B (MRF1-like) (ARID5B)	37.0202	440.949	11.9111	0.0277776
XR_042808	EMR3	Bos taurus similar to Homo sapiens egf-like module containing, mucin-like, hormone receptor-like 3 (EMR3), transcript variant 1	43.6144	512.836	11.7584	0.0119946
XM_598451	LOC520216	PREDICTED: Bos taurus similar to proteaseome (prosome, macropain) 28 subunit, 3 (predicted) (LOC520216)	36.6087	404.568	11.0511	0.0170727
NM_001098121	MGC148834	Bos taurus similar to Homo sapiens kelch-like 10 (Drosophila) (KLHL10)	24.9525	275.124	11.0259	0.0175968
XM_593583	TREML2	Bos taurus similar to Homo sapiens triggering receptor expressed on myeloid cells-like 2 (TREML2)	108.617	1164.21	10.7185	0.00357096
NM_001075968	BLK	Bos taurus similar to Homo sapiens B lymphoid tyrosine kinase (BLK)	64.8129	667.01	10.2913	0.00237506
NM_001076241	ABI1	Bos taurus abl-interactor 1 (ABI1)	27.8092	275.067	9.89123	0.013068
NM_001102551	KIAA0323	Bos taurus KH and NYN domain containing (KHNYN)	13.8699	137.166	9.88945	0.0310821
XM_612960	CCNE1	Bos taurus similar to Homo sapiens cyclin E1 (CCNE1), transcript variant 1	25.8052	250.766	9.71767	0.0479775
NM_001034656	CKMT2	Bos taurus similar to Homo sapiens creatine kinase, mitochondrial 2 (sarcomeric) (CKMT2), nuclear gene encoding mitochondrial protein	6.94937	65.4088	9.41219	0.0144006
XM_001250788	KIAA1429	Bos taurus similar to Homo sapiens KIAA1429 (KIAA1429), transcript variant 2	109.56	1013.57	9.25126	0.0110138
LOC508507	NEB	Bos taurus similar to Homo sapiens nebulin (NEB)	7.94512	73.2684	9.22181	0.00963554
NW_001494295	XYLT1	Bos taurus similar to Homo sapiens xylosyltransferase I (XYLT1)	141.125	1282.19	9.08546	0.0242483
XM_612749	KLHL3	Bos taurus similar to Homo sapiens kelch-like 3 (Drosophila) (KLHL3)	42.877	387.951	9.04801	0.0399462
NM_001076979	B3GNT5	Bos taurus similar to Homo sapiens UDP-GlcNAc:betaGal beta-1,3-N-acetylglucosaminyltransferase 5 (B3GNT5)	171.408	1512.47	8.8238	0.0215884
XR_028030	CD307	PREDICTED: Bos taurus similar to Fc receptor-like 5 (LOC517126)	10.7345	93.9307	8.75035	0.00144254
XM_607444	ZFP91	Bos taurus similar to Homo sapiens zinc finger protein 91 homolog (mouse) (ZFP91), transcript variant 1	35.5905	309.609	8.69918	0.0245493
EE971150	.	Unknown	73.0681	634.667	8.68599	0.0134648
LOC530259	LOC530259	PREDICTED: Bos taurus similar to egf-like module-containing mucin-like receptor 3 isoform a (LOC530259), partial mRNA.	72.2829	620.662	8.58656	0.0312476
NM_001083659	ZNF295	Bos taurus similar to Homo sapiens zinc finger protein 295 (ZNF295)	604.715	5166.92	8.5444	0.0422511
XM_583514	PGM2	Bos taurus similar to Homo sapiens phosphoglucomutase 2 (PGM2)	22.5803	190.587	8.44039	0.00138613
NM_001034620	CD200	Bos taurus similar to Homo sapiens CD200 molecule (CD200), transcript variant 1	72.8483	569.643	7.81957	0.0238355
NM_001102041	MGC165939/C13orf18	Bos taurus similar to Homo sapiens chromosome 13 open reading frame 18 (C13orf18)	41.2639	322.471	7.81486	0.028742
XM_593416	STAG3	Bos taurus similar to Homo sapiens stromal antigen 3 (STAG3)	115.687	888.08	7.67661	0.0223285
NM_175050	MYB	Bos taurus v-myb myeloblastosis viral oncogene homolog (avian) (MYB)	13.3505	100.592	7.5347	0.0311852
NM_174578	PLA2G7	Bos taurus phospholipase A2, group VII (platelet-activating factor acetylhydrolase, plasma) (PLA2G7)	3416.94	25693.2	7.51936	0.0456603
NM_174711	CSNK1A1	Bos taurus casein kinase 1, alpha 1 (CSNK1A1)	61.8527	463.836	7.49906	0.0207285
CB461815	.	Unknown	74.3069	556.915	7.4948	0.00244035
NM_205794	AGO2	Bos taurus argonaute 2 (AGO2)	1182.46	8812.28	7.45253	0.038084
BP108872	.	Unknown	57.2179	426.118	7.44731	0.021672
XM_617867	EXOC4	PREDICTED: Bos taurus similar to Exocyst complex component Sec8 (LOC537690)	11.3189	84.183	7.43741	0.00181898
CB422154	.	Unknown	114.835	853.801	7.43504	0.0419605
NM_001105428	CDC27	Bos taurus similar to Homo sapiens cell division cycle 27 (CDC27)	29.9902	222.773	7.42819	0.0246295
BI849234	.	Unknown	17.5652	130.293	7.41769	0.0168223
XM_582291	SERPINB2	Bos taurus similar to Homo sapiens serpin peptidase inhibitor, clade B (ovalbumin), member 2 (SERPINB2)	196.79	1454.57	7.39151	0.030654
CB440027	.	Unknown	215.47	1589.73	7.378	0.0351205
NM_001034764	POLB	Bos taurus similar to Homo sapiens polymerase (DNA directed), beta (POLB)	28.0987	205.48	7.31283	0.00155859
EE895728	.	Unknown	29.431	214.158	7.27658	0.037467
XM_587049	GPR114	Bos taurus similar to Homo sapiens G protein-coupled receptor 114 (GPR114)	2337.37	16994	7.27058	0.0375558
XM_618263	RFX3	Bos taurus similar to Homo sapiens regulatory factor X, 3 (influences HLA class II expression) (RFX3), transcript variant 1	20.7466	150.43	7.25085	0.0245446
LOC618194	LOC618194	PREDICTED: Bos taurus similar to Kynureninase (L-kynurenine hydrolase) (LOC618194)	87.6132	630.429	7.19558	0.000259597
EE943006	.	Unknown	9.22318	66.3245	7.19104	0.0385381
XR_027911	LOC532845	PREDICTED: Bos taurus similar to component of golgi transport complex 3, transcript variant 2 (LOC532845)	14.6574	104.476	7.12791	0.00827149
NM_001038067	CABYR	Bos taurus similar to Homo sapiens calcium binding tyrosine-(Y)-phosphorylation regulated (fibrousheathin 2) (CABYR), transcript varia	461.307	3283.3	7.1174	0.0284826
NM_001099180	TP53RK	Bos taurus similar to Homo sapiens TP53 regulating kinase (TP53RK)	11.1011	78.7519	7.09405	0.0441187
EE894024	.	Unknown	12.8886	90.7883	7.04407	0.00993679
XM_597040	RAB11FIP1	Bos taurus similar to Homo sapiens RAB11 family interacting protein 1 (class I) (RAB11FIP1), transcript variant 1	641.16	4373.61	6.82141	0.0403224
XM_001787738	SPIRE2	Bos taurus similar to Homo sapiens spire homolog 2 (Drosophila) (SPIRE2)	227.485	1537.6	6.75909	0.038858
LOC618202	FXYD3	Bos taurus similar to Homo sapiens FXYD domain containing ion transport regulator 3 (FXYD3), transcript variant 1	42.0526	282.762	6.724	0.043409
EE903724	.	Unknown	17.775	118.618	6.6733	0.0158459
NM_173897	CA4	Bos taurus carbonic anhydrase IV (CA4)	24.8967	166.115	6.67219	0.00720089
CB457397	.	Unknown	122.893	816.897	6.64721	0.0461322
CB462630	.	Unknown	11.8703	78.6156	6.62289	0.040427
XM_615672	VPS37B	PREDICTED: Bos taurus vacuolar protein sorting 37 homolog B (S. cerevisiae) (VPS37B)	328.256	2165.37	6.59659	0.0101283
LOC618667	KIAA1219	Bos taurus similar to Homo sapiens KIAA1219 (KIAA1219)	268.228	1765.56	6.58234	0.0154951
NM_001098014	CHAF1B	Bos taurus similar to Homo sapiens chromatin assembly factor 1, subunit B (p60) (CHAF1B)	148.319	975.589	6.57764	0.0384765
CB534202	.	Unknown	9.25769	60.4048	6.52483	0.017563
XM_870563	ZMYM6	Bos taurus similar to Homo sapiens zinc finger, MYM-type 6 (ZMYM6)	961.821	6258.28	6.50667	0.0279704
NM_001034273	GTSF1	Bos taurus similar to Homo sapiens family with sequence similarity 112, member B (FAM112B)	25.1026	163.164	6.49987	0.0196132
LOC613864	LOC613864	PREDICTED: Bos taurus similar to Progestin and adipoQ receptor family member III (LOC613864), partial mRNA.	29.476	191.065	6.48205	0.0447698
NW_001076861	COX15	Bos taurus similar to Homo sapiens COX15 homolog, cytochrome c oxidase assembly protein (yeast) (COX15), nuclear gene encoding mitocho	54.9396	353.073	6.42657	0.0197529
LOC520357	HECW2	Bos taurus similar to Homo sapiens HECT, C2 and WW domain containing E3 ubiquitin protein ligase 2 (HECW2)	17.3462	110.142	6.34966	0.0250666
NM_001102187	ZC3H12A	Bos taurus similar to Homo sapiens zinc finger CCCH-type containing 12A (ZC3H12A)	2141.89	13562	6.33182	0.0286888
LOC618836	LOC618836	PREDICTED: Bos taurus similar to ADP-ribosyltransferase 5 precursor (LOC618836)	345.913	2173.84	6.28433	0.00426682
XM_606233	MAP1S	Bos taurus similar to Homo sapiens microtubule-associated protein 1S (MAP1S)	10.2875	64.4411	6.26403	0.0126495
XM_590497	IL-18Ra	Bos taurus similar to Homo sapiens interleukin 18 receptor 1 (IL18R1)	46.3395	289.851	6.25496	0.037706
LOC536649	DUSP1	PREDICTED: Bos taurus similar to Dual specificity protein phosphatase 16 (Mitogen-activated protein kinase phosphatase 7) (MAP kinase	397.514	2485.19	6.25179	0.0360147
XM_591407	NHSL2	Bos taurus similar to Homo sapiens similar to Nance-Horan syndrome protein (LOC340527)	336.22	2093	6.22511	0.0184019
CB172491	.	Unknown	205.184	1275.87	6.21817	0.0202495
AV615490	.	Unknown	37.6969	231.75	6.14771	0.0237953
XM_590201	SSH2	Bos taurus similar to Homo sapiens slingshot homolog 2 (Drosophila) (SSH2)	13698.4	84006.9	6.13256	0.0397054
NM_001102040	SATB1	Bos taurus similar to Homo sapiens special AT-rich sequence binding protein 1 (binds to nuclear matrix/scaffold-associating DNA's) (SA	2188.49	13269.2	6.06316	0.0399495
NM_001098114	TINF2	Bos taurus similar to Homo sapiens TERF1 (TRF1)-interacting nuclear factor 2 (TINF2)	82.6706	497.469	6.01748	0.0272466
NM_001034567	CIDEB	Bos taurus similar to Homo sapiens cell death-inducing DFFA-like effector b (CIDEB)	83.6809	503.401	6.01573	0.0113029
NM_001075717	ROPN1L	Bos taurus similar to Homo sapiens ropporin 1-like (ROPN1L)	18.4665	110.496	5.98358	0.0179584
NM_001100384	PPPDE1	Bos taurus similar to Homo sapiens chromosome 1 open reading frame 121 (C1orf121)	132.279	790.115	5.9731	0.032937
XM_001255518	IL18RAP	Bos taurus similar to Homo sapiens interleukin 18 receptor accessory protein (IL18RAP)	14.9909	89.1499	5.94695	0.022318
XM_869702	MAP4K2	Bos taurus similar to Homo sapiens mitogen-activated protein kinase kinase kinase kinase 2 (MAP4K2)	366.307	2175	5.93764	0.00409561
NW_001493607	CD22	PREDICTED: Bos taurus similar to B-cell receptor CD22 precursor (Leu-14) (B-lymphocyte cell adhesion molecule) (BL-CAM) (Siglec-2) (LO	627.821	3723.18	5.93032	0.0486633
XM_865981	PAG1	Bos taurus similar to Homo sapiens phosphoprotein associated with glycosphingolipid microdomains 1 (PAG1)	1649.89	9770.73	5.92206	0.0465593
EE935096	.	Unknown	38.2856	225.028	5.87761	0.0208024
NM_001076086	H2AFY2	Bos taurus similar to Homo sapiens H2A histone family, member Y2 (H2AFY2)	58.4998	343.161	5.86601	0.0340215
EE906578	.	Unknown	79.9128	468.554	5.86333	0.0474334
NM_001082464	SYNGR3	Bos taurus similar to Homo sapiens synaptogyrin 3 (SYNGR3)	100.135	572.626	5.71851	0.0408189
NM_001099058	TOR1A	Bos taurus similar to Homo sapiens torsin family 1, member A (torsin A) (TOR1A)	930.762	5310.35	5.70537	0.0433201
NM_177520	MGAT4A	Bos taurus mannosyl (alpha-1,3-)-glycoprotein beta-1,4-N-acetylglucosaminyltransferase, isoenzyme A (MGAT4A)	255.954	1447.85	5.6567	0.0236833
XM_594731	LOC516576	PREDICTED: Bos taurus similar to axonemal dynein heavy chain 7 (LOC516576)	10.034	56.3994	5.62082	0.0342638
AW428380	.	Unknown	24.7042	138.604	5.61054	0.0220222
XM_603911	KLF8	Bos taurus similar to Homo sapiens Kruppel-like factor 8 (KLF8)	37.3941	209.256	5.59594	0.0237959
NM_001076400	GDPD1	Bos taurus similar to Homo sapiens glycerophosphodiester phosphodiesterase domain containing 1 (GDPD1)	484.254	2708.99	5.59415	0.0153852
XM_608624	CDKAL1	PREDICTED: Bos taurus similar to CDK5 regulatory subunit associated protein 1-like 1 (LOC530159)	15.0198	83.8271	5.58114	0.00940249
XM_602010	NCOA3	PREDICTED: Bos taurus similar to Nuclear receptor coactivator 3 (NCoA-3) (Thyroid hormone receptor activator molecule 1) (TRAM-1) (ACT	371.701	2067.78	5.56303	0.0459124
XM_581374	ADAR	Bos taurus similar to Homo sapiens adenosine deaminase, RNA-specific (ADAR), transcript variant 2	19.1044	106.018	5.54939	0.0211504
CB419917	.	Unknown	218.154	1205.75	5.52705	0.0152457
NM_001034497	SLC25A34	Bos taurus similar to solute carrier family 25, member 35 (MGC127606)	34.1677	188.239	5.50927	0.0202406
NM_174512	CDK5R1	Bos taurus cyclin-dependent kinase 5, regulatory subunit 1 (p35) (CDK5R1)	155.484	851.999	5.47964	0.0253175
AW670181	.	Unknown	273.404	1496.58	5.4739	0.0388328
NM_174662	TNFRSF6	Bos taurus apoptosis (APO-1) antigen 1 ( FAS ), member 6 (TNFRSF6)	360.459	1971.41	5.46916	0.0349812
CB456919	.	Unknown	668.111	3605.27	5.39622	0.0283507
XM_866482	PIK3R5	Bos taurus similar to Homo sapiens phosphoinositide-3-kinase, regulatory subunit 5, p101 (PIK3R5)	40.8166	219.331	5.37357	0.00547589
CB460079	.	Unknown	21.5989	115.274	5.337	0.0350143
NM_001038517	DDX25	Bos taurus similar to Homo sapiens DEAD (Asp-Glu-Ala-Asp) box polypeptide 25 (DDX25)	74.5877	397.836	5.33379	0.0486775
XM_590109	PKM2	PREDICTED: Bos taurus pyruvate kinase, muscle (PKM2), mRNA.	738.549	3891.88	5.26962	0.0253256
XM_587821	TANK	Bos taurus similar to Homo sapiens TRAF family member-associated NFKB activator (TANK), transcript variant 1	4328.74	22616.7	5.22478	0.0364683
NM_001035404	SAMSN1	Bos taurus similar to Homo sapiens SAM domain, SH3 domain and nuclear localisation signals, 1 (SAMSN1)	2171.7	11334.3	5.21906	0.0410603
NM_001076121	BCL11A	Bos taurus similar to Homo sapiens B-cell CLL/lymphoma 11A (zinc finger protein) (BCL11A), transcript variant 3	6.58453	34.3423	5.21562	0.0437075
CB460162	BTN3A1	Bos taurus similar to Homo sapiens butyrophilin, subfamily 3, member A1 (BTN3A1), transcript variant 2	261.352	1356.56	5.19056	0.027478
CB453422	.	Unknown	1723.49	8945.71	5.19045	0.0314792
XR_028431	SAMD4B	Bos taurus similar to Homo sapiens sterile alpha motif domain containing 4B (SAMD4B)	214.355	1112.07	5.18797	0.0400634
LOC531656	LOC531656	PREDICTED: Bos taurus similar to mitogen-activated protein kinase kinase kinase 5 (LOC531656), partial mRNA.	84.9935	437.554	5.1481	0.00700987
XM_881518	KCNJ13	Bos taurus similar to Homo sapiens potassium inwardly-rectifying channel, subfamily J, member 13 (KCNJ13)	11.5341	59.0952	5.1235	0.00969663
XM_001251303	C18orf32	PREDICTED: Bos taurus hypothetical protein MGC127989 (MGC127989)	16.785	85.4639	5.09167	0.0106119
NM_174782	SLC12A2	Bos taurus solute carrier family 12 (sodium/potassium/chloride transporters), member 2 (SLC12A2)	80.2486	405.353	5.05121	0.0357265
NM_178322	DBIL5	Bos taurus diazepam binding inhibitor-like 5 (DBIL5); Homo sapiens GABA receptor modulator, acyl-Coenzyme A binding protein	16.8769	85.1134	5.0432	0.0111296
XM_609625	USP40	Bos taurus similar to Homo sapiens ubiquitin specific peptidase 40 (USP40)	8.49077	42.5961	5.01674	0.0332416
AV596340	.	Unknown	29.8638	147.941	4.95385	0.0194334
LOC510229	KIAA1370	Bos taurus similar to Homo sapiens KIAA1370 (KIAA1370)	188.322	931.05	4.94394	0.0304775
CB423238	.	Unknown	67.2335	332.337	4.94301	0.0255324
XM_614798	PAQR3	PREDICTED: Bos taurus similar to progestin and adipoQ receptor family member III (predicted) (LOC534876), partial mRNA.	143.598	708.63	4.93483	0.0381013
AW656814	.	Unknown	19705.5	96626.4	4.90349	0.0447138
XM_617543	CD80	PREDICTED: Bos taurus CD80 anitgen (LOC407131)	96.3495	467.223	4.84924	0.0138988
NM_001081538	ITM2C	Bos taurus similar to Homo sapiens integral membrane protein 2C (ITM2C), transcript variant 1	97.1199	470.464	4.84417	0.0314958
CB457223	.	Unknown	14.1991	68.3969	4.81698	0.000714123
XM_591914	SFT2D3	PREDICTED: Bos taurus similar to SFT2 domain containing 3 (LOC514114)	130.745	628.129	4.80421	0.0171111
NM_001130766	RAD54L	Bos taurus similar to Homo sapiens alpha thalassemia/mental retardation syndrome X-linked (RAD54 homolog, S. c	824.982	3945.49	4.78252	0.0153147
NM_001077837	PFKFB3	Bos taurus similar to Homo sapiens 6-phosphofructo-2-kinase/fructose-2,6-biphosphatase 3 (PFKFB3)	28034	134005	4.7801	0.0250066
XM_582778	SILV	PREDICTED: Bos taurus silver (mouse homolog) like (SILV)	9.22024	44.0673	4.7794	0.0339703
XM_001789518	CPT1A	Bos taurus similar to Homo sapiens carnitine palmitoyltransferase 1A (liver) (CPT1A), nuclear gene encoding mitochondrial protein, tra	16912.1	80406.2	4.75436	0.0436994
XM_591235	HERC6	Bos taurus similar to Homo sapiens hect domain and RLD 6 (HERC6), transcript variant 2	202.848	962.845	4.74665	0.0397872
EE911190	.	Unknown	16.0304	75.9333	4.73682	0.0381598
CB458973	.	Unknown	110.924	520.644	4.69371	0.012004
NM_001076231	HDAC8	Bos taurus similar to Homo sapiens histone deacetylase 8 (HDAC8)	52.5488	246.244	4.68601	0.0402199
XM_608251	CRLF2	PREDICTED: Bos taurus similar to cytokine receptor-like factor 2 isoform 1 (LOC529792)	187.97	879.831	4.68072	0.0415466
NM_174591	RABEX5	Bos taurus putative Rab5 GDP/GTP exchange factor homologue (RABEX5)	1557.41	7283.52	4.6767	0.0375236
NM_001040596	RABIF	Bos taurus RAB interacting factor (RABIF)	191.638	895.84	4.67466	0.0176563
NM_174587	PRKCB1	Bos taurus protein kinase C, beta 1 polypeptide (PRKCB1)	4277.7	19946.5	4.66291	0.0330212
EE964236	.	Unknown	615.759	2855.01	4.63658	0.0403935
NM_174748	ITGA4	Bos taurus integrin, alpha 4 (antigen CD49D, alpha 4 subunit of VLA-4 receptor) (ITGA4)	37.1662	172.292	4.63574	0.0274522
NM_001103324	GNG4	Bos taurus guanine nucleotide binding protein (G protein), gamma 4 (GNG4)	19.8088	91.4798	4.61817	0.0363511
NM_001015640	MRLC2	Bos taurus fast skeletal myosin light chain 2 (MRLC2)	5978.76	27557.5	4.60924	0.0356257
XM_587549	FGD6	Bos taurus similar to Homo sapiens FYVE, RhoGEF and PH domain containing 6 (FGD6)	14.231	65.0442	4.57059	0.0251509
XM_588580	PCTK2	Bos taurus similar to Homo sapiens PCTAIRE protein kinase 2 (PCTK2)	503.487	2300.99	4.57011	0.0308164
XM_612098	ASH1L	PREDICTED: Bos taurus similar to ash1 (absent, small, or homeotic)-like (LOC540563)	84.4987	385.987	4.56796	0.0362836
NM_001103099	C20orf67	Bos taurus similar to Homo sapiens chromosome 20 open reading frame 67 (C20orf67)	112.139	511.806	4.56404	0.00226351
XR_042522	LOC508150	PREDICTED: Bos taurus similar to protein tyrosine phosphatase, receptor type, J precursor (LOC508150)	32.9493	150.341	4.56277	0.0472451
XM_001250708	NUP98	Bos taurus similar to Homo sapiens nucleoporin 98kDa (NUP98), transcript variant 2	7635.57	34550	4.52488	0.0160981
XM_600851	PLAGL2	Bos taurus similar to Homo sapiens pleiomorphic adenoma gene-like 2 (PLAGL2)	912.193	4118.38	4.51479	0.0237052
LOC513567	MLT	PREDICTED: Bos taurus similar to Mitogen-activated protein kinase kinase kinase MLT (MLK-like mitogen-activated protein triple kinase)	25.9578	117.106	4.51141	0.0126402
XM_593682	LOC515629	Bos taurus similar to Homo sapiens B-cell novel protein 1 (BCNP1)	375.033	1681.44	4.48342	0.00493729
EE896623	.	Unknown	24.4724	109.313	4.46676	0.0285162
NM_001102531	RAP2B	Bos taurus similar to Homo sapiens RAP2B, member of RAS oncogene family (RAP2B)	149.5	666.769	4.45999	0.0423659
XM_596212	TAF4B	Bos taurus similar to PREDICTED: Homo sapiens TAF4b RNA polymerase II, TATA box binding protein (TBP)-associat	982.842	4354.38	4.43041	0.0445174
XM_585895	ZBTB7B	Bos taurus similar to Homo sapiens zinc finger and BTB domain containing 7B (ZBTB7B)	50.9584	225.541	4.42599	0.0493839
CB165266	.	Bos taurus similar to Homo sapiens AT rich interactive domain 5B (MRF1-like) (ARID5B)	5365.73	23715	4.4197	0.0449084
EE957510	.	Bos taurus similar to Homo sapiens tweety homolog 3 (Drosophila) (TTYH3)	28.6059	126.372	4.41771	0.0299012
NM_001076518	SULT4A1	Bos taurus similar to Homo sapiens sulfotransferase family 4A, member 1 (SULT4A1), transcript variant 2	10.008	43.925	4.38899	0.0432403
XM_582595	TRAF3	Bos taurus similar to Homo sapiens TNF receptor-associated factor 3 (TRAF3), transcript variant 3	738.955	3242.16	4.3875	0.0221427
BM258934	.	Bos taurus similar to Homo sapiens ret proto-oncogene (multiple endocrine neoplasia and medullary thyroid carc	27.8069	121.921	4.38458	0.0319634
CB535104	.	Unknown	635.712	2778.27	4.37032	0.0181993
XM_611249	OATPE	Bos taurus similar to Homo sapiens solute carrier organic anion transporter family, member 4A1 (SLCO4A1)	3199.56	13975.1	4.36778	0.0359737
NM_174552	IFNAR1	Bos taurus interferon, alpha; receptor (IFNAR1)	436.662	1902.89	4.35783	0.0433352
XM_864821	DMTF1	Bos taurus similar to Homo sapiens cyclin D binding myb-like transcription factor 1 (DMTF1)	272.341	1184.92	4.35083	0.0478066
LOC528928	KLF13	Bos taurus similar to Homo sapiens Kruppel-like factor 13 (KLF13)	939.353	4085.51	4.34929	0.0455058
AU233184	.	Unknown	2092.48	9036.38	4.3185	0.0178674
NM_001103092	EDEM1	PREDICTED: Bos taurus similar to ER degradation-enhancing alpha-mannosidase-like (LOC511008)	205.204	884.313	4.30944	0.0178309
LOC538266	LOC538266	PREDICTED: Bos taurus similar to Colorectal mutant cancer protein (MCC protein) (LOC538266)	67.7646	291.377	4.29983	0.035882
XM_603708	PPTC7	PREDICTED: Bos taurus similar to T-cell activation protein phosphatase 2C (LOC525355)	439.15	1887.92	4.299	0.0349995
EE891906	.	Unknown	12.9572	55.2521	4.26418	0.00179286
BE752458	PHF7	Bos taurus similar to Homo sapiens PHD finger protein 7 (PHF7), transcript variant 2	28.271	120.552	4.26416	0.00106835
XR_028636	REV1	PREDICTED: Bos taurus similar to DNA repair protein REV1 (Rev1-like terminal deoxycytidyl transferase) (Alpha integrin binding protein	11.1687	47.6021	4.26209	0.0103099
NM_001076987	PLAC8	Bos taurus similar to Homo sapiens placenta-specific 8 (PLAC8)	6861.89	29078.6	4.2377	0.0300296
CB437497	.	Unknown	374.401	1585.13	4.23379	0.0323477
XM_599244	MYBPC2	Bos taurus similar to Homo sapiens myosin binding protein C, fast type (MYBPC2)	311.727	1312.04	4.20895	0.0500864
XM_604335	MYO1H	Bos taurus similar to Homo sapiens hypothetical protein FLJ37587 (FLJ37587)	58.3547	245.075	4.19974	0.0498716
LOC508027	PSCD1	Bos taurus similar to Homo sapiens pleckstrin homology, Sec7 and coiled-coil domains 1(cytohesin 1) (PSCD1), transcript variant 2	16077	67003.6	4.16767	0.0385261
CB444768	.	Unknown	93.6906	390.297	4.16582	0.0303888
BM432354	.	Unknown	280.02	1165.76	4.16313	0.00468201
CB167619	.	Unknown	2887.89	11987	4.15077	0.0210209
XM_591445	CPT1C	Bos taurus similar to Homo sapiens carnitine palmitoyltransferase 1C (CPT1C)	40.9882	169.988	4.14724	0.0435799
NM_174613	SLC7A5	Bos taurus solute carrier family 7 (cationic amino acid transporter, y+ system), member 5 (SLC7A5)	3091.93	12815.2	4.14476	0.0304383
NM_174132	OLR1	Bos taurus oxidised low density lipoprotein (lectin-like) receptor 1 (OLR1)	563.828	2329.88	4.13226	0.0321365
NM_001014942	RARA	Bos taurus retinoic acid receptor alpha (RARA)	424.741	1753.49	4.12836	0.00563625
CB167904	.	Unknown	517.405	2135.52	4.12736	0.0393033
XM_612059	ANKRD11	Bos taurus similar to Homo sapiens ankyrin repeat domain 11 (ANKRD11)	3967.02	16316.2	4.11294	0.00609846
XM_600662	CNNM4	PREDICTED: Bos taurus similar to cyclin M4 (LOC522382)	80.1591	328.908	4.10317	0.034585
EE909386	.	Unknown	144.629	592.046	4.09354	0.0431248
LOC533299	LOC533299	PREDICTED: Bos taurus similar to SET domain and mariner transposase fusion gene (LOC533299)	423.736	1732.57	4.08881	0.0224726
XM_864789	ZDHHC13	Bos taurus similar to Homo sapiens zinc finger, DHHC-type containing 13 (ZDHHC13), transcript variant 1	840.53	3433.99	4.08549	0.0261128
XM_590579	TMEM103	Bos taurus similar to Homo sapiens transmembrane protein 103 (TMEM103)	47.9433	195.546	4.0787	0.0491155
NM_001101866	IDO1	Bos taurus similar to Homo sapiens indoleamine-pyrrole 2,3 dioxygenase (INDO)	379.967	1548.62	4.07568	0.0495933
NM_001046192	MRPS23	Bos taurus similar to Homo sapiens mitochondrial ribosomal protein S23 (MRPS23), nuclear gene encoding mitochondrial protein	21.3927	87.0694	4.07006	0.0350252
XM_868595	UBE2Q1	Bos taurus similar to Homo sapiens ubiquitin-conjugating enzyme E2Q (putative) 1 (UBE2Q1)	9.16484	37.1768	4.05646	0.0382119
NM_001098106	BTF3L4	Bos taurus similar to Homo sapiens basic transcription factor 3-like 4 (BTF3L4)	407.705	1651.43	4.05056	0.0202053
NM_001097987	KCNF1	Bos taurus similar to Homo sapiens potassium voltage-gated channel, subfamily F, member 1 (KCNF1)	11.6746	47.201	4.04307	0.0447638
NM_001080264	AGPAT2	Bos taurus similar to Homo sapiens 1-acylglycerol-3-phosphate O-acyltransferase 2 (lysophosphatidic acid acyltransferase, beta) (AGPAT	214.673	866.003	4.03405	0.0405129
NM_001037483	POLR2J2	Bos taurus similar to Homo sapiens polymerase (RNA) II (DNA directed) polypeptide J, 13.3kDa (POLR2J)	45.4014	182.803	4.02637	0.0219288
NM_001034298	NIPA2	Bos taurus similar to Homo sapiens non imprinted in Prader-Willi/Angelman syndrome 2 (NIPA2), transcript variant 1	359.292	1435.82	3.99626	0.0443962
AW668786	.	Unknown	330.302	1318.4	3.9915	0.0315339
XM_871229	MAFK	PREDICTED: Bos taurus similar to Transcription factor MafK (Erythroid transcription factor NF-E2 p18 subunit) (LOC618914)	1239.86	4934.44	3.97984	0.0233507
LOC538500	CLCF1	Bos taurus similar to Homo sapiens cardiotrophin-like cytokine factor 1 (CLCF1)	551.115	2190.71	3.97504	0.0491994
XM_587594	ZBTB39	PREDICTED: Bos taurus similar to Zinc finger and BTB domain containing protein 39 (LOC510453)	35.7855	141.769	3.96165	0.0206394
AY244710	DNMT3B1	Bos taurus similar to Homo sapiens DNA (cytosine-5-)-methyltransferase 3 beta (DNMT3B), transcript variant 1	77.8738	308.318	3.9592	0.0499468
LOC614443	LOC614443	PREDICTED: Bos taurus similar to hormonally upregulated Neu-associated kinase (LOC614443)	6.45778	25.5539	3.95706	0.0407476
XM_612798	PIAS2	Bos taurus similar to Homo sapiens protein inhibitor of activated STAT, 2 (PIAS2), transcript variant alpha	519.649	2050	3.94499	0.0185615
NM_001102205	KTN1	Bos taurus similar to Homo sapiens kinectin 1 (kinesin receptor) (KTN1)	18.9951	74.8874	3.94247	0.00960891
NM_001034626	SEC23B	Bos taurus similar to Homo sapiens Sec23 homolog B (S. cerevisiae) (SEC23B), transcript variant 3	213.818	842.48	3.94018	0.01457
CB430527	.	Unknown	202.642	796.143	3.9288	0.0141023
XM_615845	LOC535735	Bos taurus similar to Homo sapiens hypothetical protein FLJ38973 (FLJ38973)	48.4948	190.273	3.92358	0.0349766
NM_001045961	PRCC	Bos taurus similar to Homo sapiens papillary renal cell carcinoma (translocation-associated) (PRCC), transcript variant 1	223.369	868.163	3.88668	0.0420889
CB447309	.	Unknown	118.441	459.93	3.88321	0.00434634
NM_001102250	KCNIP2	Bos taurus similar to Homo sapiens Kv channel interacting protein 2 (KCNIP2), transcript variant 1	101.53	393.609	3.87676	0.0230624
BE663804	.	Unknown	83.1015	321.784	3.87219	0.00216334
BE665945	.	Unknown	165.472	636.7	3.84779	0.0160331
XM_590936	LOC513273	Bos taurus similar to Homo sapiens Williams-Beuren syndrome chromosome region 16 (WBSCR16)	39.357	150.349	3.82015	0.0259991
XM_001250846	NLRC5	Bos taurus similar to Homo sapiens nucleotide-binding oligomerization domains 27 (NOD27)	4312.65	16443	3.81274	0.0466976
NM_001103088	LOC506309	PREDICTED: Bos taurus similar to Protein C9orf72 homolog, transcript variant 3 (LOC506309)	9.27799	35.3623	3.81142	0.0329178
NM_001102172	RFX2	regulatory factor X, 2 (influences HLA class II expression)	447.251	1702.84	3.80736	0.0119363
CB454707	.	Unknown	14.2156	54.102	3.80583	0.0166246
CB449448	.	Unknown	300.032	1140.86	3.80248	0.043419
NM_001035435	PDHB	Bos taurus similar to Homo sapiens pyruvate dehydrogenase (lipoamide) beta (PDHB)	151.365	574.686	3.79668	0.0141645
NM_174824	TIMAP	Bos taurus CAAX box protein TIMAP (TIMAP)	5896	22354.5	3.79148	0.0319242
NM_174347	HYAL2	Bos taurus HYAL2 protein (HYAL2)	1026.08	3887.72	3.7889	0.0335043
XR_042972	ZBTB41	PREDICTED: Bos taurus similar to zinc finger and BTB domain containing 41 (LOC538902)	219.092	826.422	3.77203	0.0156122
NM_001098058	TAP1	Bos taurus similar to Homo sapiens transporter 1, ATP-binding cassette, sub-family B (MDR/TAP) (TAP1)	4429.87	16624.8	3.75286	0.0487891
NM_001099071	MAP3K8	Bos taurus similar to Homo sapiens mitogen-activated protein kinase kinase kinase 8 (MAP3K8)	2994.42	11214	3.74496	0.0245455
XM_001249420	JMJD1C	Bos taurus similar to Homo sapiens jumonji domain containing 1C (JMJD1C)	6642.36	24821.6	3.73687	0.0177372
AV616811	.	Unknown	15185	56737.7	3.73643	0.0487048
XM_867370	C15H11orf71	Bos taurus similar to Homo sapiens chromosome 11 open reading frame 71 (C11orf71)	177.755	663.605	3.73324	0.0453575
NM_001081611	FBXO34	Bos taurus similar to Homo sapiens F-box protein 34 (FBXO34)	1507.57	5617.3	3.72606	0.0245916
BE750124	.	Unknown	169.769	632.097	3.7233	0.0185201
CB455113	.	Unknown	119.115	440.033	3.69419	0.0153023
CB440564	.	Unknown	146.604	540.708	3.68821	0.0476972
NM_001038218	CCDC83	Bos taurus similar to Homo sapiens coiled-coil domain containing 83 (CCDC83)	13.685	50.47	3.68798	0.0171717
NM_001103090	LOC508428	Bos taurus similar to Homo sapiens chromosome 9 open reading frame 52 (C9orf52)	43.9777	162.048	3.68476	0.0373499
NM_001103315	MCPH1	Bos taurus microcephalin 1 (MCPH1), mRNA.	971.859	3572.68	3.67611	0.0180995
NM_001046447	PCGF1	Bos taurus similar to Homo sapiens polycomb group ring finger 1 (PCGF1)	295.984	1087.97	3.67575	0.0171019
NM_001075595	WHSC1L1	Bos taurus similar to Homo sapiens Wolf-Hirschhorn syndrome candidate 1-like 1 (WHSC1L1), transcript variant short	2404.21	8835.77	3.67509	0.0249746
NM_001039962	TIRAP	Bos taurus toll-interleukin 1 receptor domain-containing adaptor protein (TIRAP)	85.0803	312.025	3.66741	0.0375892
LOC618700	LOC618700	PREDICTED: Bos taurus similar to protein tyrosine phosphatase, receptor type, H precursor (LOC618700), partial mRNA.	955.772	3485.86	3.64718	0.0209916
BM362489	ACCN2	Bos taurus similar to Homo sapiens amiloride-sensitive cation channel 2, neuronal (ACCN2), transcript variant	136.615	495.18	3.62462	0.0249415
NM_001076474	BCAS4	Bos taurus similar to Homo sapiens breast carcinoma amplified sequence 4 (BCAS4), transcript variant 1	1108.63	4016.71	3.62314	0.0163507
XM_588043	TATDN2	Bos taurus similar to Homo sapiens TatD DNase domain containing 2 (TATDN2)	1739.11	6299.06	3.62201	0.046505
XM_607502	ANKRD28	PREDICTED: Bos taurus similar to Ankyrin repeat domain protein 28 (LOC529062)	1186.86	4281.14	3.60713	0.0394457
EE930536	.	Unknown	13.7431	49.5142	3.60285	0.0277744
XM_580387	PRKD3	Bos taurus similar to Homo sapiens protein kinase D3 (PRKD3)	323.224	1164.25	3.602	0.0373845
XM_600364	ASXL1	Bos taurus similar to Homo sapiens additional sex combs like 1 (Drosophila) (ASXL1)	872.665	3142.83	3.60143	0.0476135
NM_174570	PAFAH2	Bos taurus platelet-activating factor acetylhydrolase 2, 40kDa (PAFAH2)	3761.02	13534.7	3.59866	0.0489566
LOC515938	PML	Bos taurus similar to Homo sapiens promyelocytic leukemia (PML)	41.4586	149.1	3.59637	0.0294348
NM_001025320	PTK9	Bos taurus similar to Homo sapiens PTK9 protein tyrosine kinase 9 (PTK9), transcript variant 2	421.801	1507.37	3.57365	0.0103914
BM481074	.	Unknown	79.7985	284.648	3.5671	0.000870787
NM_174617	STAT5B	Bos taurus signal transducer and activator of transcription 5B (STAT5B)	273.478	974.322	3.5627	0.00242293
NM_001014869	PPIL1	Bos taurus peptidylprolyl isomerase-like 1 (PPIL1)	500.663	1780.06	3.55542	0.0250319
NM_001076241	ABI1	Bos taurus similar to Homo sapiens prenyl (decaprenyl) diphosphate synthase, subunit 1 (PDSS1)	72.9335	258.778	3.54813	0.0456863
XM_001253727	WDR22	Bos taurus similar to Homo sapiens WD repeat domain 22 (WDR22)	355.506	1260.88	3.54671	0.0114021
NM_001046437	LOC538702	Bos taurus similar to Homo sapiens glycerol kinase 2 (GK2)	17.2767	61.1523	3.53958	0.013269
XM_588800	MKL2	PREDICTED: Bos taurus similar to MKL/myocardin-like protein 2 (Myocardin-related transcription factor B) (MRTF-B) (Megakaryoblastic le	39.2334	138.79	3.53752	0.0496126
NM_001046017	SF3B14	Bos taurus similar to Homo sapiens splicing factor 3B, 14 kDa subunit (SF3B14)	540.423	1910.94	3.53603	0.0238518
XM_865740	ABTB2	Bos taurus similar to Homo sapiens ankyrin repeat and BTB (POZ) domain containing 2 (ABTB2)	1075.94	3800.28	3.53206	0.0197048
CB464317	.	Unknown	8.30665	29.2341	3.51935	0.03749
XM_868187	RYBP	PREDICTED: Bos taurus similar to RING1 and YY1 binding protein (RYBP)	13894.2	48880.8	3.51806	0.0300736
NM_001037459	UBE2B	Bos taurus similar to Homo sapiens ubiquitin-conjugating enzyme E2B (RAD6 homolog) (UBE2B)	2189.13	7684.15	3.51014	0.0485167
BB481921	L41691	Bos taurus (clones L6, C15, C12, C8, C9, C17, C19, C12, C18, C5, C6, C3, C13, C10, C47) mRNA, 3' end of cds	3090.6	10828.3	3.50363	0.0349023
NM_001077900	STAT1	Bos taurus similar to Homo sapiens signal transducer and activator of transcription 1, 91kDa (STAT1), transcript variant beta	3683.6	12882.7	3.49732	0.0279689
XM_588725	ZCCHC4	Bos taurus similar to PREDICTED: Homo sapiens zinc finger, CCHC domain containing 4, transcript variant 1 (ZCCHC4)	7.98427	27.9038	3.49485	0.0440016
NM_001038072	PCGF4	Bos taurus similar to Homo sapiens B lymphoma Mo-MLV insertion region (mouse) (BMI1)	15.883	55.2434	3.47815	0.0422473
XM_868350	LOC505073	PREDICTED: Bos taurus similar to HLA-B associated transcript 2, transcript variant 3 (LOC505073)	107.879	375.016	3.47627	0.0434391
XM_586267	CSGALNACT2/LOC509328	PREDICTED: Bos taurus similar to chondroitin beta1,4 N-acetylgalactosaminyltransferase 2, transcript variant 1 (LOC509328)	1225.43	4257.88	3.47461	0.0407341
NM_001076179	Axam2	Bos taurus similar to Homo sapiens SUMO1/sentrin/SMT3 specific peptidase 2 (SENP2)	6215.48	21579.6	3.47191	0.0208303
XM_610586	NR1D2	Bos taurus similar to Homo sapiens nuclear receptor subfamily 1, group D, member 2 (NR1D2)	61.1864	212.169	3.46758	0.0056679
XM_593622	TADA2B	PREDICTED: Bos taurus similar to CG9638-PA (LOC515581)	21.17	73.2505	3.46012	0.0151426
NM_001038162	RAB11A	Bos taurus similar to Homo sapiens RAB11A, member RAS oncogene family (RAB11A)	273.111	942.954	3.45264	0.0336088
CB534286	.	Unknown	693.982	2389.4	3.44301	0.0419266
NM_001035282	DGKH	Bos taurus diacylglycerol kinase, eta (DGKH)	6635.09	22831.4	3.44101	0.0182375
NM_001098930	PACAP	Bos taurus similar to Homo sapiens proapoptotic caspase adaptor protein (PACAP)	32.7393	112.542	3.4375	0.0331695
LOC504261	CAD	Bos taurus similar to Homo sapiens carbamoyl-phosphate synthetase 2, aspartate transcarbamylase, and dihydroorotase (CAD)	110.072	377.692	3.43131	0.01047
NM_001034391	LRRC33	Bos taurus similar to Homo sapiens leucine rich repeat containing 33 (LRRC33)	2015.83	6907.85	3.42682	0.0259771
NM_001083420	TXNDC11	Bos taurus similar to Homo sapiens thioredoxin domain containing 11 (TXNDC11)	884.039	3017.71	3.41354	0.036711
NM_001037617	C1H21ORF91	Bos taurus similar to Homo sapiens chromosome 21 open reading frame 91 (C21orf91)	1428.3	4862.73	3.40456	0.0349786
XM_616395	MTHFD2L	Bos taurus similar to Homo sapiens methylenetetrahydrofolate dehydrogenase (NADP+ dependent) 2-like (MTHFD2L)	17.7481	60.4226	3.40445	0.00585589
XM_587444	CIRH1A	Bos taurus similar to Homo sapiens cirrhosis, autosomal recessive 1A (cirhin) (CIRH1A)	660.353	2246.37	3.40178	0.0466664
XM_615590	IFIH1	Bos taurus similar to Homo sapiens interferon induced with helicase C domain 1 (IFIH1)	1143.55	3872.47	3.38637	0.0410231
NM_001075638	DCTN6	Bos taurus similar to Homo sapiens dynactin 6 (DCTN6)	893.365	3014.08	3.37384	0.0331032
NM_001100336	TRIM25	Bos taurus similar to Homo sapiens tripartite motif-containing 25 (TRIM25)	201.917	680.548	3.37042	0.0313838
NM_001034276	TAF11	Bos taurus similar to Homo sapiens TAF11 RNA polymerase II, TATA box binding protein (TBP)-associated factor, 28kDa (TAF11)	301.597	1016.45	3.37024	0.000272317
AW425500	.	Unknown	1036.02	3490.53	3.36919	0.0343951
BE683259	.	Unknown	3487.12	11746.6	3.36856	0.0294294
EE898517	.	Unknown	43.5946	145.613	3.34017	0.0472912
NM_001038686	CENPM	Bos taurus similar to Homo sapiens centromere protein M (CENPM), transcript variant 1	84.1418	280.577	3.33457	0.0135898
XM_593095	GRLF1	PREDICTED: Bos taurus similar to glucocorticoid receptor DNA binding factor 1 isoform a (LOC540310), partial mRNA.	520.114	1733.26	3.33247	0.0305106
XM_584806	DENND3	Bos taurus similar to Homo sapiens DENN/MADD domain containing 3 (DENND3)	95.3065	317.304	3.3293	0.0475409
XM_592110	LOC514282	PREDICTED: Bos taurus similar to Apolipoprotein-L3 (Apolipoprotein L-III) (ApoL-III) (TNF-inducible protein CG12-1) (CG12_1) (LOC51428	11360.9	37683.6	3.31696	0.0315267
NM_001101219	FEM1C	Bos taurus similar to Homo sapiens fem-1 homolog c (C.elegans) (FEM1C)	3527.33	11699.1	3.3167	0.0364402
NM_001075633	PTCRA	PREDICTED: Bos taurus similar to pre T-cell antigen receptor alpha (LOC513669)	81.5602	270.076	3.31137	0.0381457
NM_001075384	ANKMY2	PREDICTED: Bos taurus similar to ankyrin repeat and MYND domain containing 2, transcript variant 2 (LOC509032)	808.141	2669.47	3.30324	0.0389092
NM_174567	OPN1SW	Bos taurus opsin 1 (cone pigments), short-wave-sensitive (color blindness, tritan) (OPN1SW)	15.8884	52.4825	3.30319	0.0340051
NM_001099122	UBE2W	Bos taurus similar to Homo sapiens ubiquitin-conjugating enzyme E2W (putative) (UBE2W), transcript variant 1	366.986	1211.68	3.3017	0.0394081
BM285933	.	Unknown	29.1554	96.2062	3.29978	0.0400573
XM_592432	UBR4	ubiquitin protein ligase E3 component n-recognin 4	109.632	361.712	3.29935	0.027662
XM_610096	REM2	Bos taurus similar to Homo sapiens hypothetical protein FLJ38964 (FLJ38964)	624.004	2054.58	3.29256	0.0438946
XM_595256	LOC517093	PREDICTED: Bos taurus similar to ribonuclease, RNase A family 4 (LOC517093)	21.556	70.9584	3.29181	0.0317475
CB453591	.	Unknown	537.313	1765.32	3.28545	0.0152501
XM_594482	LOC516329	PREDICTED: Bos taurus similar to ATP-binding cassette, sub-family C (CFTR/MRP), member 4 (LOC516329)	39.2045	128.793	3.28515	0.0468007
NM_001098929	SFRS5	Bos taurus similar to Homo sapiens splicing factor, arginine/serine-rich 5 (SFRS5), transcript variant 2	12980	42579.2	3.28037	0.0209464
NM_174796	PIK3R3	Bos taurus phosphoinositide-3-kinase, regulatory subunit, polypeptide 3 (p55, gamma) (PIK3R3)	17.5407	57.3982	3.27227	0.0483554
NM_001034775	BCL7B	Bos taurus similar to Homo sapiens B-cell CLL/lymphoma 7B (BCL7B), transcript variant 1	176.078	576.074	3.2717	0.0177562
NM_174501	ALOX15	Bos taurus arachidonate 15-lipoxygenase (ALOX15)	9.34662	30.4517	3.25805	0.0380591
XM_867744	RBM15B	Bos taurus similar to Homo sapiens RNA binding motif protein 15B (RBM15B)	911.659	2969.53	3.25726	0.0410137
EE980724	.	Unknown	1816.87	5902.42	3.24865	0.0460434
NM_001103274	CDKL2	Bos taurus similar to Homo sapiens cyclin-dependent kinase-like 2 (CDC2-related kinase) (CDKL2)	25.7997	83.7661	3.24678	0.0459021
NM_001038085	RPP38	Bos taurus similar to Homo sapiens ribonuclease P/MRP 38kDa subunit (RPP38), transcript variant 1	21.8223	70.6259	3.2364	0.00469871
NM_001038041	ERP27	Bos taurus similar to Homo sapiens chromosome 12 open reading frame 46 (C12orf46)	126.648	409.828	3.23595	0.0484832
NM_001098145	MPV17L2	Bos taurus similar to Homo sapiens hypothetical protein MGC12972 (FKSG24)	147.658	477.322	3.23261	0.0336385
XM_863966	ING3	Bos taurus similar to Homo sapiens inhibitor of growth family, member 3 (ING3), transcript variant 3	4922.82	15732.9	3.19589	0.0482944
NM_001038180	ODF2	Bos taurus similar to Homo sapiens outer dense fiber of sperm tails 2 (ODF2), transcript variant 2	122.466	391.191	3.19428	0.0230044
XM_607030	ZNF618	Bos taurus similar to Homo sapiens zinc finger protein 618 (ZNF618)	111.825	356.478	3.18784	0.0197303
BC151608	NUP210	Bos taurus similar to Homo sapiens nucleoporin 210kDa (NUP210)	1624.04	5142.63	3.16657	0.0357637
NM_001012679	BOLA-DYB	Bos taurus major histocompatibility complex, class II, DY beta (BOLA-DYB)	81.8903	258.869	3.16117	0.0190409
NM_001098082	C1orf124	Bos taurus similar to Homo sapiens chromosome 1 open reading frame 124 (C1orf124), transcript variant 1	3264.46	10314.4	3.1596	0.0305531
XM_609221	CCNK	Bos taurus similar to Homo sapiens cyclin K (CCNK)	2135.46	6745.27	3.1587	0.0393541
XP_588295	ELP2	Bos taurus elongation protein 2 homolog (S. cerevisiae) (ELP2)	64.5528	203.665	3.15502	0.0113193
BP108855	.	Unknown	138.3	436.091	3.15323	0.0424557
NM_001075647	MYLPF	myosin light chain, phosphorylatable, fast skeletal muscle	1639.17	5165.21	3.15111	0.0472416
XM_001250359	ELL2	Bos taurus similar to Homo sapiens elongation factor, RNA polymerase II, 2 (ELL2)	671.147	2105.29	3.13686	0.021299
XM_586753	SACS	PREDICTED: Bos taurus similar to sacsin (LOC539378)	86.1765	269.904	3.13199	0.0473225
NM_001082601	UBR7	Bos taurus similar to Homo sapiens chromosome 14 open reading frame 130 (C14orf130), transcript variant 1	409.058	1279.11	3.12696	0.0297549
XM_613602	LOC534002	Bos taurus similar to Homo sapiens serine/arginine repetitive matrix 2 (SRRM2)	165.7	516.79	3.11884	0.017374
XM_586753	SACS	Bos taurus similar to Homo sapiens spastic ataxia of Charlevoix-Saguenay (sacsin) (SACS)	3908.37	12171.1	3.11411	0.0368204
NM_001083636	PPARD	Bos taurus similar to Homo sapiens peroxisome proliferative activated receptor, delta (PPARD)	286.277	889.221	3.10616	0.0421851
NM_001077991	RECQL	Bos taurus RecQ protein-like (DNA helicase Q1-like) (RECQL)	95.0397	294.897	3.10288	0.0262471
XM_588370	OIP5	Bos taurus similar to Homo sapiens Opa interacting protein 5 (OIP5)	203.733	630.247	3.0935	0.000570175
XM_865719	CXHXORF15	Bos taurus similar to Homo sapiens chromosome X open reading frame 15 (CXorf15)	1385.15	4259.18	3.07488	0.0081316
NM_001034630	GRB2	Bos taurus similar to Homo sapiens growth factor receptor-bound protein 2 (GRB2), transcript variant 1	18293.3	56042.7	3.06358	0.032728
NM_001077114	HIGD1A	Bos taurus similar to Homo sapiens HIG1 domain family, member 1A (HIGD1A)	10812.7	33109.1	3.06205	0.0189821
NM_001101130	WDR59	Bos taurus similar to Homo sapiens WD repeat domain 59 (WDR59)	3195.09	9747.12	3.05066	0.0498385
NM_001098124	OBFC2A	Bos taurus similar to Homo sapiens oligonucleotide/oligosaccharide-binding fold containing 2A (OBFC2A)	2221.13	6771.45	3.04865	0.0414183
XM_588503	LOC511212	Bos taurus similar to Homo sapiens chromosome 17 open reading frame 80 (C17orf80)	114.127	347.266	3.0428	0.00339965
NM_174587	PRKCB1	Bos taurus similar to Homo sapiens protein kinase C, beta 1 (PRKCB1), transcript variant 1	6931.78	21048.1	3.03648	0.0398699
NM_001076063	ABHD5	Bos taurus similar to Homo sapiens abhydrolase domain containing 5 (ABHD5)	376.402	1141.77	3.03339	0.0309534
NW_001508735	CSNK1A1L	Bos taurus similar to Homo sapiens casein kinase 1, alpha 1-like (CSNK1A1L)	1334.69	4047.15	3.03227	0.0422729
LOC613894	CCDC22	Bos taurus similar to Homo sapiens coiled-coil domain containing 22 (CCDC22)	63.5295	192.622	3.03202	0.0138253
XM_593587	PLEKHM2	Bos taurus similar to PREDICTED: Homo sapiens pleckstrin homology domain containing, family M (with RUN domain) member 2 (PLEKHM2)	2128.16	6451.77	3.03162	0.0192685
NM_001101980	COL17A1	Bos taurus similar to Homo sapiens collagen, type XVII, alpha 1 (COL17A1), transcript variant long	351.866	1066.52	3.03105	0.0438306
XM_584181	ZNF518B	PREDICTED: Bos taurus similar to pleiomorphic adenoma gene-like 1 (LOC539006)	43.959	132.638	3.0173	0.0490917
NM_178108	OAS1	Bos taurus 2',5'-oligoadenylate synthetase 1, 40/46kDa (OAS1), mRNA	5190.9	15622.2	3.00953	0.0483695
NM_001034237	MED6	Bos taurus similar to Homo sapiens mediator of RNA polymerase II transcription, subunit 6 homolog (S. cerevisiae) (MED6)	742.985	2231.92	3.00399	0.0356062
LOC614511	GCS	PREDICTED: Bos taurus similar to Ceramide glucosyltransferase (Glucosylceramide synthase) (GCS) (UDP-glucose:N-acylsphingosine D-gluco	162.376	486.288	2.99482	0.0173726
NM_001143736	GHSR	Bos taurus similar to Homo sapiens growth hormone secretagogue receptor (GHSR), transcript variant 1a	240.209	718.956	2.99304	0.0334671
XM_581598	LRCH1	Bos taurus similar to Homo sapiens leucine-rich repeats and calponin homology (CH) domain containing 1 (LRCH1)	169.278	506.404	2.99156	0.0484906
NM_174726	MAIL	Bos taurus molecule possessing ankyrin repeats induced by lipopolysaccharide (MAIL), homolog of mouse (MAIL)	14880.7	44512.1	2.99127	0.0318617
NM_001083693	MAP2K3	Bos taurus similar to Homo sapiens mitogen-activated protein kinase kinase 3 (MAP2K3), transcript variant B	38015.8	113649	2.98949	0.0145868
XM_595569	SNX30	Bos taurus similar to PREDICTED: Homo sapiens similar to RIKEN cDNA 4732481H14 (LOC401548)	372.375	1111.15	2.98396	0.0355598
NM_001077005	AZI2	Bos taurus similar to Homo sapiens 5-azacytidine induced 2 (AZI2)	153.027	453.735	2.96506	0.0442524
XM_584216	EAF1	Bos taurus similar to Homo sapiens ELL associated factor 1 (EAF1)	50634	150053	2.96348	0.0409452
LOC617251	LOC617251	PREDICTED: Bos taurus similar to CH-TOG protein (Colonic and hepatic tumor over-expressed protein) (Ch-TOG protein) (LOC617251)	251.887	745.086	2.95802	0.00380166
NM_001102303	NSUN5	Bos taurus similar to PREDICTED: Homo sapiens hypothetical protein LOC340318 (LOC340318)	650.698	1917.13	2.94627	0.0272556
NM_001040515	TTC36	Bos taurus similar to PREDICTED: Homo sapiens similar to CDNA sequence BC021608, transcript variant 1 (LOC143941)/ Bos taurus tetratricopeptide repeat domain 36 (TTC36)	26.5504	78.1566	2.9437	0.032097
NM_001103092	EDEM1	Bos taurus similar to Homo sapiens ER degradation enhancer, mannosidase alpha-like 1 (EDEM1)	4552.58	13382.8	2.93962	0.0178443
NW_001494580	C20orf121	Bos taurus similar to Homo sapiens chromosome 20 open reading frame 121 (C20orf121), transcript variant 1	104.089	305.301	2.93309	0.0150199
CB447350	.	Unknown	3653.39	10683.9	2.92436	0.0392445
XM_596366	LOC518180	Bos taurus similar to Homo sapiens v-crk sarcoma virus CT10 oncogene homolog (avian)-like (CRKL)	1899.15	5552.34	2.92359	0.0338734
XM_864070	ZBTB44	Bos taurus similar to Homo sapiens BTB (POZ) domain containing 15 (BTBD15)	582.28	1700.93	2.92116	0.0406596
NM_001017938	GTPBP1	Bos taurus GTP binding protein 1 (GTPBP1)	2140.1	6237.53	2.9146	0.0171207
NM_001046325	REEP2	Bos taurus similar to Homo sapiens receptor accessory protein 2 (REEP2)	218.589	635.336	2.90653	0.0419165
NM_001076111	TSPYL1	Bos taurus similar to Homo sapiens TSPY-like 1 (TSPYL1)	5921.1	17158.4	2.89784	0.0443119
NM_174834	MYH10	Bos taurus myosin, heavy polypeptide 10, non-muscle (MYH10)	612.598	1774.01	2.89588	0.0286643
CB451398	.	Unknown	673.711	1950.98	2.89586	0.0350911
BI683402	.	Unknown	525.757	1515.38	2.88228	0.0353314
NM_001076107	C13H10ORF97	Bos taurus similar to Homo sapiens chromosome 10 open reading frame 97 (C10orf97)	3490.24	10035.8	2.87539	0.00294535
XM_613603	HS3ST6	Bos taurus similar to Homo sapiens heparan sulfate (glucosamine) 3-O-sulfotransferase 6 (HS3ST6)	71.411	205.163	2.87298	0.0478045
NM_001015559	PHF17	Bos taurus similar to Homo sapiens PHD finger protein 17 (PHF17), transcript variant L	167.339	480.553	2.87173	0.0269676
XM_596354	PLXNC1	Bos taurus similar to Homo sapiens plexin C1 (PLXNC1)	290.856	834.793	2.87014	0.0125746
CB424747	.	Unknown	660.716	1894.08	2.8667	0.00559853
CB450339	.	Unknown	113.45	324.997	2.86467	0.0353901
NM_173972	XDH	Bos taurus xanthene dehydrogenase (XDH)	39.0296	111.736	2.86285	0.0415722
NM_001034597	ECM2	Bos taurus similar to Homo sapiens extracellular matrix protein 2, female organ and adipocyte specific (ECM2)	425.427	1216.28	2.85898	0.0349659
CB423558	.	Unknown	51.8156	147.991	2.85611	0.0128307
XM_604126	CBX7	PREDICTED: Bos taurus chromobox protein homolog 7 (CBX7)	177.482	504.878	2.84467	0.00334935
AV606554	RET	Bos taurus similar to Homo sapiens ret proto-oncogene (multiple endocrine neoplasia and medullary thyroid carc	15.8485	45.0819	2.84455	0.0374712
XM_869083	LOC616937	Bos taurus similar to Homo sapiens KIAA2026 (KIAA2026)	931.39	2642.58	2.83724	0.0357998
NM_001076961	C4orf32	Bos taurus similar to Homo sapiens hypothetical protein FLJ39370 (FLJ39370)	3036.45	8570.83	2.82265	0.0337044
CB171717	.	Unknown	677.256	1907.77	2.8169	0.0495457
XM_871203	LOC618886	Bos taurus similar to Homo sapiens chromosome 6 open reading frame 89 (C6orf89)	39.5036	111.268	2.81667	0.0442678
LOC618366	VAC14	Bos taurus similar to Homo sapiens Vac14 homolog (S. cerevisiae) (VAC14)	2226.34	6261.62	2.81251	0.0314918
XM_594471	PER1	Bos taurus similar to Homo sapiens period homolog 1 (Drosophila) (PER1)	8725.37	24521.5	2.81037	0.0324207
LOC615343	ABHD7	Bos taurus similar to Homo sapiens abhydrolase domain containing 7 (ABHD7)	6.11759	17.1748	2.80743	0.0269573
NM_001046197	MGC138092	Bos taurus similar to Homo sapiens EMG1 nucleolar protein homolog (S. cerevisiae) (EMG1)	3285.03	9219.55	2.80655	0.0307274
NM_001076090	MGC140073	Bos taurus similar to Homo sapiens dedicator of cytokinesis 11 (DOCK11)	1148.16	3222.31	2.8065	0.00895468
NM_001098060	BTBD1	Bos taurus similar to Homo sapiens BTB (POZ) domain containing 1 (BTBD1), transcript variant 1	5037.42	14135.3	2.80605	0.0213617
BG691486	.	Unknown	267.672	749.455	2.79991	0.0365857
XM_611147	PPP1R15B	Bos taurus similar to Homo sapiens protein phosphatase 1, regulatory (inhibitor) subunit 15B (PPP1R15B)	7797.2	21787.6	2.79429	0.0361473
EE896705	.	Unknown	464.924	1299.11	2.79425	0.000422353
CB537066	.	Unknown	441.198	1232.64	2.79384	0.00887158
NM_001025326	SRGN	Bos taurus similar to Homo sapiens proteoglycan 1, secretory granule (PRG1)	53311.5	148691	2.7891	0.022294
LOC539409	LOC539409	PREDICTED: Bos taurus similar to Immunoglobulin-binding protein 1 (CD79a-binding protein 1) (B cell signal transduction molecule alpha	2316.53	6456.56	2.78717	0.0242829
NM_001014883	NR1H2	Bos taurus nuclear receptor subfamily 1, group H, member 2 (NR1H2)	366.044	1016.64	2.77737	0.00743177
XM_604346	NUS1	Bos taurus similar to Homo sapiens chromosome 6 open reading frame 68 (C6orf68)	427.91	1187.32	2.7747	0.0354932
CB423226	.	Unknown	325.812	903.637	2.77349	0.0460473
XM_870651	PSMD12	Bos taurus similar to Homo sapiens proteasome (prosome, macropain) 26S subunit, non-ATPase, 12 (PSMD12)	1053.23	2920.56	2.77295	0.0228505
XM_596420	STAC3	Bos taurus similar to Homo sapiens SH3 and cysteine rich domain 3 (STAC3)	684.365	1894.55	2.76832	0.0454371
NM_001102038	HIAT1	Bos taurus similar to Homo sapiens hippocampus abundant transcript 1 (HIAT1)	1765.02	4875.38	2.76224	0.0169577
XR_028473	LOC516723	PREDICTED: Bos taurus similar to tripartite motif-containing 39 isoform 1 (LOC516723)	1975.57	5455.44	2.76146	0.046511
NM_001024516	ALKBH2	Bos taurus LOC511380 (MGC90512)	194.331	536.341	2.75995	0.0263011
NM_001014898	JOSD1	Bos taurus Josephin domain containing 1 (JOSD1)	4672.15	12867.7	2.75414	0.0430308
NM_001075613	TMEM175	Bos taurus similar to Homo sapiens hypothetical protein MGC4618 (MGC4618)	1130.13	3112.29	2.75393	0.0414205
XM_587377	PDIK1L	Bos taurus similar to Homo sapiens PDLIM1 interacting kinase 1 like (PDIK1L)	44.2215	121.71	2.75229	0.0416399
NM_001075666	MCRS1	Bos taurus similar to Homo sapiens microspherule protein 1 (MCRS1), transcript variant 1	386.344	1062.74	2.75076	0.0432859
XM_606577	TIMM44	Bos taurus similar to Homo sapiens translocase of inner mitochondrial membrane 44 homolog (yeast) (TIMM44)	23.2621	63.9601	2.74954	0.0361392
XM_610923	GIGYF1	Bos taurus similar to Homo sapiens PERQ amino acid rich, with GYF domain 1 (PERQ1)	554.457	1517.42	2.73676	0.043696
XM_617767	PHACTR1	PREDICTED: Bos taurus phosphatase and actin regulator 1 (PHACTR1)	76.0725	207.8	2.73161	0.0433254
NM_001034770	POP4	Bos taurus similar to Homo sapiens processing of precursor 4, ribonuclease P/MRP subunit (S. cerevisiae) (POP4)	3153.11	8567.98	2.71731	0.046069
NM_001101977	PICALM	PREDICTED: Bos taurus similar to phosphatidylinositol-binding clathrin assembly protein isoform 1 (LOC513579)	15506.3	42129.7	2.71693	0.0405051
XM_616433	ZNF783	Bos taurus similar to Homo sapiens hypothetical protein LOC155060 (LOC155060)	101.972	276.838	2.71483	0.00219845
NM_001015583	PCIA1	Bos taurus cross-immune reaction antigen PCIA1 (PCIA1)	587.291	1592.78	2.71206	0.00391748
NM_001127317	MICB	PREDICTED: Bos taurus similar to MHC class I polypeptide-related sequence B (LOC533051)	943.831	2553.43	2.7054	0.0195022
CB455956	.	Unknown	1143.57	3089.8	2.70187	0.0203248
NM_176611	UPK1A	Bos taurus uroplakin IA (UPK1A)	120.73	325.348	2.69484	0.0319788
CB444425	.	Unknown	1300.93	3504.13	2.69355	0.0129029
LOC527695	LOC527695	PREDICTED: Bos taurus similar to echinoderm microtubule associated protein like 5 (LOC527695)	52.9191	142.509	2.69295	0.0218654
NM_001098958	CDKN1A	Bos taurus similar to Homo sapiens cyclin-dependent kinase inhibitor 1A (p21, Cip1) (CDKN1A), transcript variant 2	41854.4	112533	2.68868	0.0323164
LOC505418	LOC505418	PREDICTED: Bos taurus similar to ubiquitin-binding protein homolog (LOC505418)	286.243	767.525	2.68137	0.00716503
XM_866161	PDZD2	Bos taurus similar to Homo sapiens PDZ domain containing 2 (PDZD2)	156.895	419.872	2.67613	0.0338415
NM_001078046	CDS2	Bos taurus similar to Homo sapiens CDP-diacylglycerol synthase (phosphatidate cytidylyltransferase) 2 (CDS2)	3340.6	8922.49	2.67093	0.0336704
XM_591540	EIF3F	Bos taurus similar to Homo sapiens eukaryotic translation initiation factor 3, subunit 5 epsilon, 47kDa (EIF3S5)	272.667	727.734	2.66895	0.00776397
XM_608636	KLHDC7A	Bos taurus similar to Homo sapiens kelch domain containing 7A (KLHDC7A)	2744.9	7324.68	2.66846	0.0184669
NM_001102098	ZNF304	Bos taurus similar to Homo sapiens zinc finger protein 304 (ZNF304)	9379.21	24963.8	2.66161	0.0379314
CB461587	KIAA1632	Bos taurus similar to Homo sapiens KIAA1632 (KIAA1632)	1193.82	3174.25	2.6589	0.0476676
NM_001035462	IPMK	Bos taurus similar to Homo sapiens inositol polyphosphate multikinase (IPMK)	961.642	2555.7	2.65763	0.0472683
NM_001102122	SSR1	Bos taurus similar to Homo sapiens signal sequence receptor, alpha (translocon-associated protein alpha) (SSR1)	8388.98	22287.4	2.65675	0.0404037
NM_001034810	SEPX1	Bos taurus similar to Homo sapiens selenoprotein X, 1 (SEPX1)	7360.82	19545.8	2.65536	0.0315698
XM_875451	SIN3A	Bos taurus similar to Homo sapiens SIN3 homolog A, transcription regulator (yeast) (SIN3A)	2745.99	7280.89	2.65147	0.0429058
NW_001493623	GLTSCR1	Bos taurus similar to Homo sapiens glioma tumor suppressor candidate region gene 1 (GLTSCR1)	674.571	1787.27	2.6495	0.0401414
XR_028116	MAST1	Bos taurus similar to Homo sapiens microtubule associated serine/threonine kinase 1 (MAST1)	10.5799	28	2.64654	0.0469517
NM_001113250	LOC510927	Bos taurus similar to Homo sapiens chromosome 18 open reading frame 22 (C18orf22)	50.5083	133.387	2.6409	0.0489247
XR_042562	PLEKHH1	Bos taurus similar to Homo sapiens pleckstrin homology domain containing, family H (with MyTH4 domain) member 1 (PLEKHH1)	636.863	1678.98	2.63633	0.0271389
NM_001034787	MRP63	Bos taurus similar to Homo sapiens mitochondrial ribosomal protein 63 (MRP63), nuclear gene encoding mitochondrial protein	1291.28	3393.1	2.6277	0.0171235
XM_881407	PFKFB4	Bos taurus similar to Homo sapiens 6-phosphofructo-2-kinase/fructose-2,6-biphosphatase 4 (PFKFB4)	234.372	615.716	2.6271	0.0211406
NM_001075307	PRPF38A	Bos taurus PRP38 pre-mRNA processing factor 38 (yeast) domain containing A (PRPF38A)	361.029	943.953	2.61462	0.02994
XM_585197	GPR132	PREDICTED: Bos taurus similar to Lysophosphatidylcholine receptor G2A (G2 accumulation protein) (G-protein coupled receptor 132) (LOC5	6589.67	17200.8	2.61027	0.0398574
NM_001098973	GPN2	Bos taurus similar to Homo sapiens ATP binding domain 1 family, member B (ATPBD1B)	572.099	1492.03	2.60799	0.0164428
NM_001105635	LOC617776	Bos taurus similar to Homo sapiens hypothetical protein LOC339229 (LOC339229)	18.0592	47.0411	2.60481	0.00299423
NM_001038681	XPA	Bos taurus similar to DNA-repair protein complementing XP-A cells (Xeroderma pigmentosum group A complementing protein) (MGC134264)	629.747	1637.76	2.60066	0.00933115
NM_001080242	RELA	Bos taurus similar to Homo sapiens v-rel reticuloendotheliosis viral oncogene homolog A, nuclear factor of kappa light polypeptide gen	10838	28144.2	2.59679	0.019503
XM_877619	CDC14B	PREDICTED: Bos taurus similar to CDC14 homolog B, transcript variant 6 (CDC14B)	683.994	1775.17	2.5953	0.00327544
XM_001253244	ZBTB10	Bos taurus similar to Homo sapiens zinc finger and BTB domain containing 10 (ZBTB10)	4353.23	11286.8	2.59274	0.0494983
NM_001099038	MAP2K4	Bos taurus similar to Homo sapiens mitogen-activated protein kinase kinase 4 (MAP2K4)	3973.24	10293.8	2.59079	0.0408051
NM_001079797	SNRPN	Bos taurus small nuclear ribonucleoprotein polypeptide N (SNRPN)	845.372	2189.7	2.59023	0.0264109
NW_001508795	BTBD7	Bos taurus similar to Homo sapiens BTB (POZ) domain containing 7 (BTBD7), transcript variant 1	1754.53	4539.88	2.58752	0.0165217
NM_001078040	PITPNB	Bos taurus similar to Homo sapiens phosphatidylinositol transfer protein, beta (PITPNB)	625.583	1617.02	2.58483	0.0169051
CB535766	.	Unknown	5402.38	13963.5	2.58469	0.00336581
XM_609443	BARD1	PREDICTED: Bos taurus similar to BRCA1-associated RING domain protein 1 (BARD-1) (LOC530961)	14.6581	37.8231	2.58036	0.022875
NM_001034578	PRO1855	Bos taurus similar to Homo sapiens leucine rich repeat containing 59 (LRRC59)	147.688	380.403	2.57571	0.0282651
XM_582999	LOC506539	Bos taurus similar to Homo sapiens KIAA0999 protein (KIAA0999)	348.091	895.669	2.57309	0.0347188
XM_001787599	DIAPH1	Bos taurus similar to Homo sapiens diaphanous homolog 1 (Drosophila) (DIAPH1)	5524.2	14213.3	2.57291	0.0380589
XR_027642	DGKZ	Bos taurus similar to Homo sapiens diacylglycerol kinase, zeta 104kDa (DGKZ), transcript variant 1	84.1855	216.564	2.57246	0.0178833
NM_001046233	NAPB	PREDICTED: Bos taurus similar to N-ethylmaleimide sensitive fusion protein attachment protein beta (LOC517728)	32.5955	83.64	2.566	0.00991558
NM_001034312	CNOT7	Bos taurus similar to Homo sapiens CCR4-NOT transcription complex, subunit 7 (CNOT7), transcript variant 1	22312.9	57243.7	2.56552	0.0197427
NM_001082451	MGC151673	Bos taurus similar to Homo sapiens myeloid/lymphoid or mixed-lineage leukemia 5 (trithorax homolog, Drosophila) (MLL5), transcript var	16527	42244	2.55604	0.0271366
NM_001077985	ENTPD4	ectonucleoside triphosphate diphosphohydrolase 4	1887.66	4820.58	2.55374	0.032358
XR_027840	FOXD2	Bos taurus similar to Homo sapiens forkhead box D2 (FOXD2)	301.354	767.874	2.54808	0.018461
XM_606908	NEURL4	Bos taurus similar to Homo sapiens KIAA1787 protein (KIAA1787), transcript variant 1 Bos taurus similar to G protein pathway suppressor 2, transcript variant 1 (LOC528485), mRNA	225.312	574.059	2.54785	0.0312025
XM_866110	USP45	PREDICTED: Bos taurus similar to ubiquitin specific protease 45, transcript variant 3 (LOC540972)	396.63	1010.01	2.54649	0.00241245
XM_604162	C13orf23	Bos taurus similar to Homo sapiens chromosome 13 open reading frame 23 (C13orf23), transcript variant 1	4183.86	10634.2	2.54173	0.0428523
NM_001102256	LANCL2	Bos taurus similar to Homo sapiens LanC lantibiotic synthetase component C-like 2 (bacterial) (LANCL2)	609.521	1545.57	2.53571	0.0274968
NM_177432	IRF1	Bos taurus interferon responsive factor 1 (IRF1)	14339.6	36285.6	2.53044	0.0484569
NM_001046514	KCTD18	Bos taurus similar to Homo sapiens potassium channel tetramerisation domain containing 18 (KCTD18)	762.872	1922.04	2.51947	0.0367943
XM_867400	FAM53B	Bos taurus similar to Homo sapiens family with sequence similarity 53, member B (FAM53B)	1004.02	2520.68	2.5106	0.0402456
NM_001098008	NOC3L	Bos taurus similar to Homo sapiens nucleolar complex associated 3 homolog (S. cerevisiae) (NOC3L)	50.7889	127.454	2.50948	0.0324008
NM_001035022	HDHD2	Bos taurus similar to Homo sapiens haloacid dehalogenase-like hydrolase domain containing 2 (HDHD2)	1145.06	2869.53	2.50601	0.0395957
NM_001046533	SNX8	Bos taurus similar to Homo sapiens sorting nexin 8 (SNX8)	17.4839	43.7893	2.50455	0.044809
NM_001076321	GRIA2	PREDICTED: Bos taurus similar to Glutamate receptor 2 precursor (GluR-2) (GluR-B) (GluR-K2) (Glutamate receptor ionotropic, AMPA 2) (L	7.36006	18.4151	2.50203	0.0289494
NM_001034710	CREM	Bos taurus cAMP responsive element modulator (CREM), mRNA.	5671.05	14165.8	2.49792	0.0408447
CB452560	.	Unknown	11.0402	27.5488	2.49531	0.0152523
XM_608462	OSBP	Bos taurus similar to Homo sapiens oxysterol binding protein (OSBP)	326.987	815.738	2.49471	0.011443
XM_586837	TIMM17A	PREDICTED: Bos taurus similar to Mitochondrial import inner membrane translocase subunit Tim17 A (Inner membrane preprotein translocas	6.32812	15.7773	2.4932	0.0425035
LOC615545	LOC615545	PREDICTED: Bos taurus similar to Cyclin G-associated kinase (LOC615545)	753.893	1878.28	2.49146	0.0133313
NM_001076802	SH3GLB2	Bos taurus similar to Homo sapiens SH3-domain GRB2-like endophilin B2 (SH3GLB2)	1144.77	2848.53	2.4883	0.00910444
NM_001015665	CCNE2	Bos taurus cyclin E2 (CCNE2)	280.576	697.304	2.48527	0.00415623
NM_001075232	PPP2R5B	Bos taurus similar to Homo sapiens protein phosphatase 2, regulatory subunit B (B56), beta isoform (PPP2R5B)	489.084	1212.3	2.47873	0.00933934
NW_001492998	LOC519790	PREDICTED: Bos taurus similar to prefoldin 2 (LOC519790)	51.6069	127.825	2.47689	0.031314
NM_001075836	RIOK3	Bos taurus RIO kinase 3 (yeast) (RIOK3), mRNA.	2556.07	6329.21	2.47615	0.0342671
NM_001034609	ZNF410	Bos taurus similar to Homo sapiens zinc finger protein 410 (ZNF410)	410.352	1014.94	2.47334	0.0365151
XM_585942	CRY2	Bos taurus similar to Homo sapiens cryptochrome 2 (photolyase-like) (CRY2)	2242.2	5543.65	2.47241	0.0109469
XM_581568	DUSP12	Bos taurus similar to Homo sapiens dual specificity phosphatase 12 (DUSP12)	5363.69	13247.8	2.4699	0.0435569
NM_001040490	TNFRSF1B	Bos taurus similar to Homo sapiens tumor necrosis factor receptor superfamily, member 1B (TNFRSF1B)	35486.7	87575.5	2.46784	0.0236188
NM_001083713	IKZF5	Bos taurus similar to Homo sapiens zinc finger protein, subfamily 1A, 5 (ZNFN1A5)	537.039	1324.39	2.4661	0.0458165
XM_001787705	SPATA5	PREDICTED: Bos taurus similar to spermatogenesis associated 5 (LOC538822), partial mRNA.	1434.82	3529.46	2.45987	0.0367874
XR_028825	LOC509859	Bos taurus similar to PREDICTED: Homo sapiens lupus brain antigen 1 (LBA1)	2773.55	6819.64	2.45881	0.0434791
XM_870260	BTN2A2	Bos taurus similar to Homo sapiens butyrophilin, subfamily 2, member A1 (BTN2A1), transcript variant 1	55.9747	137.102	2.44935	0.00404024
NM_001102072	AKAP8	Bos taurus similar to Homo sapiens A kinase (PRKA) anchor protein 8 (AKAP8)	14700.5	35942.7	2.44499	0.0344512
BM430429	ZCCHC2	Bos taurus similar to Homo sapiens zinc finger, CCHC domain containing 2 (ZCCHC2)	9201.41	22485.2	2.44367	0.0430854
XM_586742	ASB6	Bos taurus similar to Homo sapiens ankyrin repeat and SOCS box-containing 6 (ASB6), transcript variant 2	2677.54	6538.75	2.44208	0.00207624
XR_042874	USP7	Bos taurus similar to Homo sapiens ubiquitin specific peptidase 7 (herpes virus-associated) (USP7)	821.663	1995.69	2.42884	0.0157254
NM_001098980	MAFG	Bos taurus similar to Homo sapiens v-maf musculoaponeurotic fibrosarcoma oncogene homolog G (avian) (MAFG), tr	721.628	1752.38	2.42837	0.0411634
NM_001075410	TSSC4	Bos taurus similar to Homo sapiens tumor suppressing subtransferable candidate 4 (TSSC4)	765.284	1857.35	2.42701	0.0459719
NM_001101277	FOXO4	PREDICTED: Bos taurus similar to Putative fork head domain transcription factor AFX1 (Forkhead box protein O4) (LOC618793), partial mR	13.5556	32.8985	2.42694	0.0363348
NM_001076254	ETF1	Bos taurus similar to Homo sapiens eukaryotic translation termination factor 1 (ETF1)	8672.13	21018.3	2.42366	0.0212346
CB434392	.	Unknown	1823.3	4414.43	2.4211	0.0501059
NM_001081588	DAAM1	Bos taurus dishevelled associated activator of morphogenesis 1 (DAAM1)	473.117	1144.18	2.41838	0.0192168
XR_028503	LOC613282	PREDICTED: Bos taurus similar to beta-galactosidase-like protein (LOC613282), partial mRNA.	14.7013	35.4636	2.41228	0.0138307
XM_592369	AGMAT	PREDICTED: Bos taurus similar to Agmatinase, mitochondrial precursor (Agmatine ureohydrolase) (AUH) (LOC514509), partial mRNA.	75.7078	182.339	2.40846	0.0248453
CB445550	LOC401284	Bos taurus similar to PREDICTED: Homo sapiens hypothetical LOC401284 (LOC401284)	72.4299	174.112	2.40387	0.0279393
NM_001105416	SMARCA5	PREDICTED: Bos taurus similar to SWI/SNF related matrix associated actin dependent regulator of chromatin subfamily A member 5 (SWI/SN	23103.6	55500.8	2.40226	0.0427188
NM_001076455	CIB4	PREDICTED: Bos taurus similar to calcium and integrin binding family member 4 (LOC617324)	10.3927	24.9564	2.40134	0.0288284
XM_604095	MSL2L1	Bos taurus similar to Homo sapiens male-specific lethal 2-like 1 (Drosophila) (MSL2L1)	443.259	1063.18	2.39855	0.0210727
XM_615234	ZNF236	Bos taurus similar to Homo sapiens zinc finger protein 236 (ZNF236)	2125.79	5096.18	2.39732	0.00614277
AW358978	.	Unknown	11536.4	27620.5	2.39419	0.0203782
NM_001101986	INPP5K	Bos taurus similar to Homo sapiens skeletal muscle and kidney enriched inositol phosphatase (SKIP), transcript variant 1	873.936	2088.05	2.38924	0.041303
NM_001046142	GTF2B	Bos taurus similar to Homo sapiens general transcription factor IIB (GTF2B)	103.578	246.81	2.38285	0.0129886
NM_001076512	LOC618598	Bos taurus similar to Homo sapiens hypothetical protein LOC283951 (LOC283951)	4016.85	9564.61	2.38112	0.0159954
XM_581740	CREBBP	Bos taurus similar to Homo sapiens CREB binding protein (Rubinstein-Taybi syndrome) (CREBBP)	4207.71	9963.66	2.36795	0.0162804
NM_001078109	CSNK1E	Bos taurus similar to Homo sapiens casein kinase 1, epsilon (CSNK1E), transcript variant 1	370.008	875.279	2.36557	0.0414627
NM_174446	RAB3A	Bos taurus RAB3A, member RAS oncogene family (RAB3A)	19.8966	47.0429	2.36438	0.0237635
NM_001075334	MAPRE1	Bos taurus similar to Homo sapiens microtubule-associated protein, RP/EB family, member 1 (MAPRE1)	241.586	570.262	2.3605	0.0208761
BF045996	.	Unknown	8.80415	20.7474	2.35654	0.0386162
CB454666	.	Unknown	18135.1	42560.9	2.34687	0.0408004
NM_001075366	BAT3	Bos taurus similar to Homo sapiens HLA-B associated transcript 3 (BAT3), transcript variant 3	199.948	469.155	2.34639	0.026987
NM_001076160	C1GALT1	Bos taurus similar to Homo sapiens core 1 synthase, glycoprotein-N-acetylgalactosamine 3-beta-galactosyltransferase, 1 (C1GALT1)	954.068	2235.16	2.34276	0.0430935
XM_580384	AKAP13	Bos taurus similar to Homo sapiens A kinase (PRKA) anchor protein 13 (AKAP13), transcript variant 2	1784.68	4159.03	2.3304	0.0492573
NM_175776	BZRP	Bos taurus benzodiazepine receptor (peripheral) (BZRP)	2366.53	5507.72	2.32734	0.043785
XM_595626	PXN	Bos taurus similar to Homo sapiens paxillin (PXN)	19012.6	44172.2	2.32329	0.0231675
XM_612690	FLVCR1	PREDICTED: Bos taurus similar to Feline leukemia virus subgroup C receptor-related protein 1 (Feline leukemia virus subgroup C recepto	13417.1	31154.4	2.32199	0.0248327
XM_582828	EXO1	Bos taurus similar to Homo sapiens exonuclease 1 (EXO1), transcript variant 1	22.3207	51.671	2.31493	0.0425171
NM_174082	HPSE	Bos taurus heparanase (HPSE)	236.32	544.711	2.30497	0.0405259
NM_001035417	THOC4	Bos taurus similar to Homo sapiens THO complex 4 (THOC4)	15355.2	35358.5	2.30272	0.037737
NM_001109798	CHERP	Bos taurus similar to Homo sapiens calcium homeostasis endoplasmic reticulum protein (CHERP)	3235.99	7443.63	2.30028	0.0398407
NW_001495111	TNRC6B	Bos taurus similar to Homo sapiens trinucleotide repeat containing 6B (TNRC6B), transcript variant 1	21.614	49.6173	2.29561	0.0183199
XM_597933	YTHDF3	Bos taurus similar to Homo sapiens YTH domain family, member 3 (YTHDF3)	1288.4	2957.41	2.29541	0.0394646
AU097777	.	Bos taurus similar to Homo sapiens tweety homolog 3 (Drosophila) (TTYH3)	976.488	2239.56	2.29348	0.0442408
NM_001012671	STAT3	Bos taurus signal transducer and activator of transcription 3 (acute-phase response factor) (STAT3)	5680.18	13004.8	2.28951	0.0380496
NM_001098135	RPS27	Bos taurus similar to Homo sapiens ribosomal protein S27 (metallopanstimulin 1) (RPS27)	2914.56	6669.12	2.28821	0.0182463
NM_174532	DNAJB6	Bos taurus DnaJ (Hsp40) homolog, subfamily B, member 6 (DNAJB6)	32178.7	73605.2	2.28737	0.0410546
NM_001035379	RASGRP4	Bos taurus similar to Homo sapiens RAS guanyl releasing protein 4 (RASGRP4), transcript variant 1	188.686	429.486	2.27619	0.0409038
NM_181031	PPP2CA	Bos taurus protein phosphatase 2 (formerly 2A), catalytic subunit, alpha isoform (PPP2CA)	3402.55	7728.49	2.27138	0.00595248
NM_001076985	ARL4A	Bos taurus similar to Homo sapiens ADP-ribosylation factor-like 4A (ARL4A), transcript variant 2	1276.17	2897.88	2.27077	0.00313526
NM_001098013	COX10	Bos taurus similar to Homo sapiens COX10 homolog, cytochrome c oxidase assembly protein, heme A: farnesyltransferase (yeast) (COX10),	1514.87	3437.82	2.26937	0.0419954
NM_001109802	PRKAA1	Bos taurus similar to Homo sapiens protein kinase, AMP-activated, alpha 1 catalytic subunit (PRKAA1), transcript variant 1	749.25	1700.28	2.26932	0.0149322
XM_001789600	MGAT5	Bos taurus similar to Homo sapiens mannosyl (alpha-1,6-)-glycoprotein beta-1,6-N-acetyl-glucosaminyltransferase (MGAT5)	1193.8	2699.86	2.26156	0.0115019
NM_174271	CHRND	Bos taurus cholinergic receptor, nicotinic, delta polypeptide (CHRND)	79.5808	179.406	2.25439	0.0391549
XM_869403	DND1	Bos taurus similar to Homo sapiens dead end homolog 1 (zebrafish) (DND1)	78.8614	177.654	2.25274	0.00407373
NM_001038144	UBL3	Bos taurus similar to Homo sapiens ubiquitin-like 3 (UBL3)	2458.58	5532.21	2.25016	0.0132467
XM_591493	TCFL5	Bos taurus similar to Homo sapiens transcription factor-like 5 (basic helix-loop-helix) (TCFL5)	122.974	276.66	2.24974	0.0301934
NW_001494580	LOC616161	PREDICTED: Bos taurus similar to tigger transposable element derived 1 (LOC616161)	355.7	799.771	2.24845	0.00444079
NM_001105002	FBS1	Bos taurus similar to Homo sapiens fibrosin 1 (FBS1)	904.609	2033.46	2.24787	0.016022
XM_599314	ANKRD52	PREDICTED: Bos taurus similar to ankyrin repeat domain 28 (LOC521057)	124.176	278.9	2.246	0.003376
NM_001102246	FBXL3	Bos taurus similar to Homo sapiens F-box and leucine-rich repeat protein 3 (FBXL3)	1619.24	3632.91	2.24359	0.0408173
LOC615225	LOC615225	PREDICTED: Bos taurus similar to translocator of inner mitochondrial membrane 44 (LOC615225)	1150.21	2576.93	2.24041	0.03372
BF605399	.	Unknown	210.31	470.34	2.2364	0.0359548
XM_592318	NAT5	Bos taurus similar to Homo sapiens N-acetyltransferase 5 (NAT5), transcript variant 1	2015.5	4506.78	2.23606	0.0500945
XM_864980	LIC-2	Bos taurus similar to Homo sapiens dynein, cytoplasmic 1, light intermediate chain 2 (DYNC1LI2)	1106.26	2473.23	2.23566	0.0436602
NM_001075485	LYSMD2	Bos taurus similar to Homo sapiens LysM, putative peptidoglycan-binding, domain containing 2 (LYSMD2)	95.6951	213.475	2.23078	0.0440558
LOC617381	UTX	Bos taurus similar to Homo sapiens ubiquitously transcribed tetratricopeptide repeat, X chromosome (UTX)	1585.43	3533.67	2.22884	0.0360946
AW669709	.	Unknown	1191.03	2643.82	2.21977	0.0380074
BF653052	.	Unknown	1188.83	2638.61	2.21949	0.0185712
NM_001075798	DHX38	Bos taurus similar to Homo sapiens DEAH (Asp-Glu-Ala-His) box polypeptide 38 (DHX38)	3785.35	8371.21	2.21146	0.0446956
NM_001034415	MAEA	Bos taurus similar to Homo sapiens macrophage erythroblast attacher (MAEA), transcript variant 2	2715.51	5994.98	2.20768	0.0356328
LOC535713	LOC535713	PREDICTED: Bos taurus similar to transient receptor potential cation channel, subfamily M, member 7 (LOC535713)	656.006	1446.95	2.20569	0.0205313
NM_001098377	EID1	Bos taurus similar to Homo sapiens CREBBP/EP300 inhibitor 1 (CRI1)	1081.19	2377.91	2.19935	0.0450201
NM_177490	ZFX	Bos taurus zinc finger protein X-linked (ZFX)	2372.86	5217.71	2.1989	0.0159111
XM_866046	CCDC96	Bos taurus similar to Homo sapiens coiled-coil domain containing 96 (CCDC96)	7.21389	15.8468	2.1967	0.0495336
XM_585092	MLL	Bos taurus similar to Homo sapiens myeloid/lymphoid or mixed-lineage leukemia (trithorax homolog, Drosophila) (MLL)	229.669	504.381	2.19612	0.0223723
LOC511920	TREX1	Bos taurus similar to Homo sapiens three prime repair exonuclease 1 (TREX1), transcript variant 2	289.49	635.114	2.1939	0.0472782
XM_866124	MCM8	Bos taurus similar to Homo sapiens MCM8 minichromosome maintenance deficient 8 (S. cerevisiae) (MCM8), transcript variant 2	9.27956	20.3515	2.19316	0.0469321
CB460567	ZBED4	Bos taurus similar to Homo sapiens zinc finger, BED-type containing 4 (ZBED4)	4679.12	10240.4	2.18853	0.00606523
XM_001788127	SLMAP	Bos taurus similar to Homo sapiens sarcolemma associated protein (SLMAP)	703.142	1537.57	2.18672	0.027282
NM_001034571	DDX19B	Bos taurus similar to Homo sapiens DEAD (Asp-Glu-Ala-As) box polypeptide 19B (DDX19B), transcript variant 1	3855.33	8420.91	2.18422	0.0491101
XM_597376	KLF16	PREDICTED: Bos taurus similar to Transcription factor BTEB4 (Basic transcription element binding-protein 4) (BTE-binding protein 4) (K	71.0818	155.236	2.1839	0.0200547
XM_001789547	E2F5	Bos taurus similar to Homo sapiens E2F transcription factor 5, p130-binding (E2F5)	883.737	1929.9	2.1838	0.0415914
XM_615786	PPIL4	PREDICTED: Bos taurus peptidylprolyl isomerase (cyclophilin)-like 4, transcript variant 1 (PPIL4)	684.729	1491.65	2.17845	0.0234212
LOC615217	LOC615217	PREDICTED: Bos taurus similar to cholecystokinin B receptor (LOC615217)	44.3458	96.5191	2.17652	0.00986591
XM_864580	LOC534630	PREDICTED: Bos taurus similar to RNA-binding motif protein, X-linked 2, transcript variant 1 (LOC534630)	307.292	668.647	2.17594	0.0338715
NM_001076890	PEX7	Bos taurus similar to Homo sapiens peroxisomal biogenesis factor 7 (PEX7)	1396.43	3034.49	2.17303	0.0215927
NM_001078164	C7H5orf32	Bos taurus similar to Homo sapiens putative nuclear protein ORF1-FL49 (ORF1-FL49)	14969.1	32503.8	2.17139	0.020368
LOC530160	LOC530160	PREDICTED: Bos taurus similar to Copine-3 (Copine III) (LOC530160)	1293.26	2807.46	2.17083	0.0299567
NM_001103277	CNOT2	Bos taurus similar to Homo sapiens CCR4-NOT transcription complex, subunit 2 (CNOT2)	2146.89	4649.73	2.1658	0.0310039
NM_001046582	PITPNA	Bos taurus similar to Homo sapiens phosphatidylinositol transfer protein, alpha (PITPNA)	5531.14	11969.9	2.16409	0.0295284
NM_001099176	TBC1D14	Bos taurus similar to Homo sapiens TBC1 domain family, member 14 (TBC1D14)	1164.87	2518.22	2.16181	0.0136944
XM_595087	CSRNP2	Bos taurus similar to Homo sapiens chromosome 12 open reading frame 22 (C12orf22)	747.112	1614.03	2.16034	0.00851477
NM_001080268	U2AF1	Bos taurus similar to Homo sapiens U2(RNU2) small nuclear RNA auxiliary factor 1 (U2AF1), transcript variant a	25759.7	55570.8	2.15726	0.0230061
XM_001790487	ADCK4	Bos taurus similar to Homo sapiens aarF domain containing kinase 4 (ADCK4)	12.1917	26.295	2.1568	0.0346853
NM_001035392	PPP1R2	Bos taurus similar to Homo sapiens protein phosphatase 1, regulatory (inhibitor) subunit 2 (PPP1R2)	11237.3	24212.1	2.15461	0.0320605
XM_866769	CHIC1	Bos taurus similar to cysteine-rich hydrophobic domain (CHIC1)	179.776	387.292	2.1543	0.0314726
XM_870320	TMEM87B	Bos taurus similar to Homo sapiens transmembrane protein 87B (TMEM87B)	1300.82	2801.45	2.1536	0.0234714
XM_606901	PRKCI	Bos taurus similar to Homo sapiens protein kinase C, iota (PRKCI)	2152.49	4635.02	2.15333	0.0461581
NM_001101966	RBBP8	Bos taurus similar to Homo sapiens retinoblastoma binding protein 8 (RBBP8), transcript variant 3	1533.9	3297.87	2.14999	0.026396
XM_589056	JRKL	Bos taurus similar to Homo sapiens jerky homolog-like (mouse) (JRKL)	134.119	288.117	2.14822	0.0230207
XM_001787942	AKAP13	Bos taurus similar to Homo sapiens A kinase (PRKA) anchor protein 13 (AKAP13), transcript variant 1	11990.6	25719.8	2.14497	0.049417
XM_607424	ZCCHC11	Bos taurus similar to Homo sapiens zinc finger, CCHC domain containing 11 (ZCCHC11), transcript variant 1	539.027	1155.51	2.14371	0.0150676
NM_001046341	WTAP	Bos taurus similar to Homo sapiens Wilms tumor 1 associated protein (WTAP), transcript variant 2	21708	46516.7	2.14283	0.041125
NM_001034776	SFRS10	Bos taurus similar to Homo sapiens splicing factor, arginine/serine-rich 10 (transformer 2 homolog, Drosophila) (SFRS10)	5204.38	11138.4	2.14018	0.0315453
NM_001077960	ZNF227	Bos taurus similar to Homo sapiens zinc finger protein 227 (ZNF227)	380.601	814.482	2.14	0.0489115
NM_001046505	RNASEH1	Bos taurus similar to Homo sapiens ribonuclease H1 (RNASEH1)	579.8	1238.34	2.13581	0.0216049
NM_001102123	USP3	Bos taurus ubiquitin specific peptidase 3 (USP3)	10052.6	21467.3	2.13549	0.0494865
NM_001143864	ELP2	Bos taurus similar to Homo sapiens signal transducer and activator of transcription 3 interacting protein 1 (STATIP1)	872.834	1863.35	2.13483	0.0381841
NM_001034335	KIAA0174	Bos taurus similar to Homo sapiens KIAA0174 (KIAA0174)	7238.07	15433	2.1322	0.00355443
NM_001034757	FAM103A1/MGC127733	Bos taurus similar to Homo sapiens family with sequence similarity 103, member A1 (FAM103A1)	1139.13	2419.78	2.12422	0.0472777
NM_001102486	MATR3	Bos taurus similar to Homo sapiens matrin 3 (MATR3), transcript variant 2	12211.6	25874.4	2.11882	0.0316356
NM_001075419	DUS2L	Bos taurus similar to Homo sapiens dihydrouridine synthase 2-like, SMM1 homolog (S. cerevisiae) (DUS2L)	192.714	407.644	2.11528	0.0206463
NM_001105035	ACTL6A	Bos taurus similar to Homo sapiens actin-like 6A (ACTL6A), transcript variant 1	469.88	993.611	2.11461	0.0169949
NM_001046314	UFM1	PREDICTED: Bos taurus similar to ubiquitin-fold modifier 1, transcript variant 1 (LOC530547)	8440.6	17791.5	2.10785	0.0446246
LOC512699	LOC512699	PREDICTED: Bos taurus similar to phospholipase B (LOC512699), partial mRNA.	265.301	558.554	2.10535	0.0109939
LOC616257	PCCA	Bos taurus similar to Homo sapiens propionyl Coenzyme A carboxylase, alpha polypeptide (PCCA)	309.273	650.786	2.10424	0.0256179
NM_001034747	ENY2	Bos taurus similar to Homo sapiens enhancer of yellow 2 homolog (Drosophila) (ENY2)	2078.61	4369.73	2.10224	0.0212564
XM_588521	VCPIP1	Bos taurus similar to Homo sapiens valosin containing protein (p97)/p47 complex interacting protein 1 (VCPIP1)	4041.07	8491.3	2.10124	0.0104704
XM_615634	FOXO3	Bos taurus similar to Homo sapiens forkhead box O3A (FOXO3A), transcript variant 1	265.137	557.068	2.10105	0.0417317
NM_174463	SNURF	Bos taurus SNRPN upstream reading frame (SNURF)	549.728	1154.06	2.09933	0.0020263
NM_001099032	FAR1	Bos taurus fatty acyl CoA reductase 1 (FAR1	294.929	618.744	2.09794	0.0493142
NM_001075151	SLC7A7	Bos taurus similar to Homo sapiens solute carrier family 7 (cationic amino acid transporter, y+ system), membe	380.787	798.187	2.09615	0.00306143
XM_588044	KIAA0247	Bos taurus similar to Homo sapiens KIAA0247 (KIAA0247)	4216.67	8831.79	2.09449	0.0252111
XM_603383	IL17RA	PREDICTED: Bos taurus similar to interleukin 17 receptor precursor (LOC525040)	2288.58	4787.18	2.09176	0.0473419
NM_001080730	MRPL39	Bos taurus similar to Homo sapiens mitochondrial ribosomal protein L39 (MRPL39), nuclear gene encoding mitochondrial protein, transcri	609.689	1275.18	2.09152	0.0314654
NM_001076985	ARL4A	Bos taurus similar to Homo sapiens ADP-ribosylation factor-like 4A (ARL4A), transcript variant 1	641.986	1341.18	2.08911	0.00537949
NM_001077020	FAF2	Bos taurus similar to Homo sapiens UBX domain containing 8 (UBXD8)	1090.22	2276.42	2.08803	0.0104045
CB429930	.	Unknown	1633.07	3408.28	2.08704	0.0266581
NM_001035424	MYNN	Bos taurus similar to Homo sapiens myoneurin (MYNN)	1687.22	3519.27	2.08584	0.0400614
NM_173993	ARNT	Bos taurus aryl hydrocarbon receptor nuclear translocator (ARNT)	1645.32	3427.88	2.08341	0.0402431
NM_001046583	PNKD	Bos taurus similar to Homo sapiens paroxysmal nonkinesiogenic dyskinesia (PNKD), transcript variant 2	380.932	793.456	2.08294	0.0251942
NM_001099051	PRMT10	Bos taurus similar to Homo sapiens hypothetical protein BC004337 (LOC90826)	2138.35	4441.1	2.07688	0.0108617
NM_001077972	FYN	Bos taurus similar to Homo sapiens FYN oncogene related to SRC, FGR, YES (FYN), transcript variant 2	3546.4	7363.62	2.07636	0.0270849
XM_618416	ARHGAP26	Bos taurus similar to Homo sapiens Rho GTPase activating protein 26 (ARHGAP26)	3375.18	7002.77	2.07478	0.0432776
XM_607781	MEKK15	Bos taurus similar to Homo sapiens mitogen-activated protein kinase kinase kinase 15 (MAP3K15)	2706.18	5607.34	2.07205	0.0425417
NM_001046524	SEC61A2	Bos taurus similar to Homo sapiens Sec61 alpha 2 subunit (S. cerevisiae) (SEC61A2)	980.395	2031.09	2.07171	0.0343562
XM_001787465	HIVEP3	Bos taurus similar to Homo sapiens human immunodeficiency virus type I enhancer binding protein 3 (HIVEP3)	386.884	801.294	2.07115	0.0223033
XR_042763	BIRC6	Bos taurus similar to Homo sapiens baculoviral IAP repeat-containing 6 (apollon) (BIRC6)	993.58	2052.89	2.06616	0.0261618
XM_865771	RUNX1	Bos taurus similar to Homo sapiens runt-related transcription factor 1 (acute myeloid leukemia 1; aml1 oncogen	402.807	831.503	2.06427	0.00743877
NM_001128499	TGIF1	Bos taurus similar to Homo sapiens TGFB-induced factor (TALE family homeobox) (TGIF), transcript variant 4	18355.1	37781.4	2.05837	0.0240954
NM_001101196	FAM122A	Bos taurus similar to Homo sapiens family with sequence similarity 122A (FAM122A)	533.582	1097.69	2.05721	0.0258986
NM_001015545	LGP2	Bos taurus likely ortholog of mouse D11lgp2 (LGP2)	775.561	1594.57	2.05601	0.0160534
NM_001082607	SHKBP1	Bos taurus similar to Homo sapiens SH3KBP1 binding protein 1 (SHKBP1)	444.523	913.286	2.05453	0.0498216
CB418455	.	Unknown	127.614	261.992	2.05299	0.0200464
NM_001012673	STAT5A	Bos taurus signal transducer and activator of transcription 5A (STAT5A)	96.9896	198.952	2.05127	0.0346367
NM_001099700	CSTF3	Bos taurus similar to Homo sapiens cleavage stimulation factor, 3' pre-RNA, subunit 3, 77kDa (CSTF3), transcript variant 1	93.0262	190.688	2.04982	0.0335091
XM_001790070	GBA2	Bos taurus similar to Homo sapiens glucosidase, beta (bile acid) 2 (GBA2)	1143.04	2342.04	2.04896	0.00414983
NM_001035346	DHDDS	Bos taurus similar to Homo sapiens dehydrodolichyl diphosphate synthase (DHDDS), transcript variant 1	188.863	386.879	2.04847	0.00087419
XM_605041	LOC526668	Bos taurus similar to Homo sapiens chromosome 19 open reading frame 28 (C19orf28)	277.818	568.678	2.04694	0.0118704
NM_001076072	NCK1	Bos taurus similar to Homo sapiens NCK adaptor protein 1 (NCK1)	4640.81	9499.07	2.04686	0.0453416
XM_866127	MTMR3	Bos taurus similar to Homo sapiens myotubularin related protein 3 (MTMR3), transcript variant 3	103.801	211.985	2.04222	0.00394474
XM_001789197	LOC540987	PREDICTED: Bos taurus similar to expressed sequence AW060714 (LOC540987)	3396.92	6935.72	2.04177	0.0256332
NM_001102549	BAP1	Bos taurus similar to Homo sapiens BRCA1 associated protein-1 (ubiquitin carboxy-terminal hydrolase) (BAP1)	2014.02	4112.1	2.04174	0.0426399
XM_864470	DDX3Y	Bos taurus similar to Homo sapiens DEAD (Asp-Glu-Ala-Asp) box polypeptide 3, Y-linked (DDX3Y)	14362.6	29239.1	2.03579	0.0270568
XM_001790082	ZNF828	Bos taurus similar to Homo sapiens chromosome 13 open reading frame 8 (C13orf8)	3633.89	7395.8	2.03521	0.00963742
EE890281	.	Unknown	167.938	341.713	2.03475	0.0132026
LOC515567	LOC515567	PREDICTED: Bos taurus similar to leucine rich repeat (in FLII) interacting protein 1 (LOC515567)	1087.46	2211.65	2.03379	0.018457
NM_001034338	CNIH4	Bos taurus cornichon homolog 4 (Drosophila) (CNIH4), mRNA.	2916.84	5929.97	2.03301	0.028242
CB442206	.	Unknown	4712.25	9579.67	2.03292	0.025884
LOC511232	SSLC25A2	Bos taurus similar to Homo sapiens solute carrier family 25 (mitochondrial carrier; phosphate carrier), member 23 (SLC25A23)	14.966	30.4045	2.03156	0.00989261
CB433065	.	Unknown	16.6532	33.8096	2.03021	0.0243781
XM_001790072	CD262	PREDICTED: Bos taurus similar to Tumor necrosis factor receptor superfamily member 10B precursor (Death receptor 5) (TNF-related apoptosis-inducing ligand receptor 2) (TRAIL receptor 2) (TRAIL-R2) (CD262 antigen) (LOC782568)	412.886	836.548	2.02609	0.0173962
NM_001103249	CARS	Bos taurus similar to Homo sapiens cysteinyl-tRNA synthetase (CARS), transcript variant 1	111.21	225.275	2.02567	0.0324667
NM_001046493	TCEB1	Bos taurus similar to Homo sapiens transcription elongation factor B (SIII), polypeptide 1 (15kDa, elongin C) (TCEB1)	1607.76	3255.42	2.02483	0.0339159
NC_007307	QKI	Bos taurus similar to Homo sapiens quaking homolog, KH domain RNA binding (mouse) (QKI), transcript variant 1	7913.99	15991.3	2.02064	0.029878
NM_001102352	ARHGAP27	Bos taurus Rho GTPase activating protein 27 (ARHGAP27)	328.313	662.085	2.01662	0.038165
NM_001102481	CASK	PREDICTED: Bos taurus similar to calcium/calmodulin-dependent serine protein kinase (LOC614387), partial mRNA.	221.166	445.968	2.01644	0.0062392
NM_001101951	NUMB	Bos taurus similar to Homo sapiens numb homolog (Drosophila) (NUMB), transcript variant 3	14.7666	29.6637	2.00884	0.047417
NM_174184	SLAM	Bos taurus signaling lymphocytic activation molecule (SLAM)	59.7677	120.016	2.00804	0.008503
NM_001102160	KLHL2	Bos taurus similar to Homo sapiens kelch-like 2, Mayven (Drosophila) (KLHL2)	1233.84	2473.73	2.0049	0.0272362
NM_001112708	SNAI1	Bos taurus similar to Homo sapiens snail homolog 1 (Drosophila) (SNAI1)	495.758	993.122	2.00323	0.0432272
